# Supplementary material for: (E)-3-(3,4-Dimethoxy­phen­yl)-1-(2-thien­yl)prop-2-en-1-one
Source: Acta Crystallogr Sect E Struct Rep Online. 2008 Jul 9;64(Pt 8):o1440. doi: 10.1107/S1600536808020631 (PMC2962071; doi:10.1107/S1600536808020631)
Supplement: Supplementary file 1 [file e-64-o1440-sup1.cif]

##############################################################################
###                                                                        ###
###        Electronic paper (Acta Crystallographica Section E)             ###
###                                                                        ###
##############################################################################
#                                                                            #
# This CIF contains the data in a paper accepted for publication in Acta     #
# Crystallographica Section E. It conforms to the requirements of Notes      #
# for Authors for Section E, and has been peer reviewed under the auspices   #
# of the IUCr Commission on Journals.                                        #
#                                                                            #
# Full details of the Crystallographic Information File format               #
# are given in the paper "The Crystallographic Information File (CIF):       #
# a New Standard Archive File for Crystallography" by S. R. Hall, F. H.      #
# Allen and I. D. Brown [Acta Cryst. (1991), A47, 655-685].                  #
#                                                                            #
# The current version of the core CIF dictionary is obtainable from          #
# ftp://ftp.iucr.org/pub/cif_core.dic. The current version number is 2.4.    #
#                                                                            #
# Software is freely available for graphical display of the structure(s) in  #
# this CIF.  For information consult the CIF home page http://www.iucr.org/  #
# cif/home.html                                                              #
#                                                                            #
# This file may be used for bona fide research purposes within the           #
# scientific community so long as proper attribution is given to the journal # 
# article from which it was obtained.                                        #
#                                                                            #
##############################################################################
                                             
data_global
_audit_creation_method     'form.cif (version 2.0)'
_journal_data_validation_number     ?
_journal_date_recd_electronic     2008-07-01
_journal_date_accepted     2008-07-04
_journal_name_full     'Acta Crystallographica, Section E'
_journal_year     2008
_journal_volume     64
_journal_issue      8
_journal_page_first     o1440
_journal_page_last     o1440
_journal_paper_category     QO
_journal_coeditor_code     CI2626
_publ_contact_author_name     'Prof. Fun Hoong Kun'
_publ_contact_author_address
;
      X-ray Crystallography Unit
      School of Physics
      Universiti Sains Malaysia
      11800 USM, Penang
      MALAYSIA
;
_publ_contact_author_email     hkfun@usm.my
_publ_contact_author_fax     '604 6579150'
_publ_contact_author_phone     '604 6533652'
_publ_section_title
;
(<i>E</i>)-3-(3,4-Dimethoxyphenyl)-1-(2-thienyl)prop-2-en-1-one
;
loop_
    _publ_author_name
    _publ_author_footnote
    _publ_author_address
    'Hoong-Kun Fun' .
;     X-ray Crystallography Unit
      School of Physics
      Universiti Sains Malaysia
      11800 USM, Penang
      Malaysia
;
    'Samuel Robinson Jebas'
;
      Permanent address: Department of Physics,
      Karunya University,
      Karunya Nagar,
      Coimbatore 641 114,
      India
;
;
      X-ray Crystallography Unit
      School of Physics
      Universiti Sains Malaysia
      11800 USM, Penang
      Malaysia
;
    'P. S. Patil' .
;
     Department of Studies in Physics,
     Mangalore University,
     Mangalagangotri,
     Mangalore 574 199,
     India
;
    'S. M. Dharmaprakash' .
;
     Department of Studies in Physics,
     Mangalore University,
     Mangalagangotri,
     Mangalore 574 199,
     India
;
data_I
_audit_creation_method     SHELXL-97
_chemical_name_systematic
;
(E)-3-(3,4-Dimethoxyphenyl)-1-(2-thienyl)prop-2-en-1-one
;
_chemical_name_common     ?
_chemical_formula_moiety     'C15 H14 O3 S'
_chemical_formula_sum     'C15 H14 O3 S'
_chemical_formula_iupac     'C15 H14 O3 S'
_chemical_formula_weight     274.32
_chemical_melting_point     ?
_symmetry_cell_setting     monoclinic
_symmetry_space_group_name_H-M     'P 21/n'
_symmetry_space_group_name_Hall     '-P 2yn'
loop_
    _symmetry_equiv_pos_as_xyz
    'x, y, z'
    '-x+1/2, y+1/2, -z+1/2'
    '-x, -y, -z'
    'x-1/2, -y-1/2, z-1/2'
_cell_length_a     12.1509(3)
_cell_length_b     14.3118(3)
_cell_length_c     16.3692(4)
_cell_angle_alpha     90.00
_cell_angle_beta     106.570(2)
_cell_angle_gamma     90.00
_cell_volume     2728.41(11)
_cell_formula_units_Z     8
_cell_measurement_reflns_used     3182
_cell_measurement_theta_min     2.34
_cell_measurement_theta_max     22.90
_cell_measurement_temperature     100.00(10)
_exptl_crystal_description     Needle
_exptl_crystal_colour     white
_exptl_crystal_size_max     0.60
_exptl_crystal_size_mid     0.17
_exptl_crystal_size_min     0.11
_exptl_crystal_density_diffrn     1.336
_exptl_crystal_density_meas     ?
_exptl_crystal_density_method     'not measured'
_exptl_crystal_F_000     1152
_exptl_absorpt_coefficient_mu     0.238
_exptl_absorpt_correction_type     multi-scan
_exptl_absorpt_process_details     '(SADABS; Bruker, 2005)'
_exptl_absorpt_correction_T_min     0.8707
_exptl_absorpt_correction_T_max     0.9739
_exptl_special_details
;
The data was collected with the Oxford Cyrosystem Cobra low-temperature
attachment.
;
_diffrn_ambient_temperature     100.00(10)
_diffrn_radiation_type     MoK\a
_diffrn_radiation_wavelength     0.71073
_diffrn_radiation_source     'fine-focus sealed tube'
_diffrn_radiation_monochromator     graphite
_diffrn_measurement_device_type     'Bruker SMART APEXII CCD area-detector'
_diffrn_measurement_method     '\f and \w'
_diffrn_detector_area_resol_mean     .
_diffrn_reflns_number     31879
_diffrn_reflns_av_R_equivalents     0.0739
_diffrn_reflns_av_sigmaI/netI     0.0830
_diffrn_reflns_theta_min     1.86
_diffrn_reflns_theta_max     30.06
_diffrn_reflns_theta_full     30.06
_diffrn_measured_fraction_theta_max     0.999
_diffrn_measured_fraction_theta_full     0.999
_diffrn_reflns_limit_h_min     -16
_diffrn_reflns_limit_h_max     17
_diffrn_reflns_limit_k_min     -20
_diffrn_reflns_limit_k_max     20
_diffrn_reflns_limit_l_min     -23
_diffrn_reflns_limit_l_max     23
_diffrn_standards_number     0
_diffrn_standards_interval_count     .
_diffrn_standards_interval_time     .
_diffrn_standards_decay_%     ?
_refine_special_details
;
Refinement of <i>F</i>^2^ against ALL reflections. The weighted <i>R</i>-factor
<i>wR</i> and goodness of fit <i>S</i> are based on <i>F</i>^2^, conventional
<i>R</i>-factors <i>R</i> are based on <i>F</i>, with <i>F</i> set to zero for
negative <i>F</i>^2^. The threshold expression of <i>F</i>^2^ >
\s(<i>F</i>^2^) is used only for calculating <i>R</i>-factors(gt) <i>etc</i>.
and is not relevant to the choice of reflections for refinement.
<i>R</i>-factors based on <i>F</i>^2^ are statistically about twice as large
as those based on <i>F</i>, and <i>R</i>- factors based on ALL data will be
even larger.
;
_reflns_number_total     7997
_reflns_number_gt     4723
_reflns_threshold_expression     I>2\s(I)
_refine_ls_structure_factor_coef     Fsqd
_refine_ls_matrix_type     full
_refine_ls_R_factor_all     0.1099
_refine_ls_R_factor_gt     0.0596
_refine_ls_wR_factor_gt     0.1367
_refine_ls_wR_factor_ref     0.1579
_refine_ls_goodness_of_fit_ref     1.072
_refine_ls_restrained_S_all     1.072
_refine_ls_number_reflns     7997
_refine_ls_number_parameters     347
_refine_ls_number_restraints     0
_refine_ls_hydrogen_treatment     constr
_refine_ls_weighting_scheme     calc
_refine_ls_weighting_details
         'calc w=1/[\s^2^(Fo^2^)+(0.0645P)^2^+0.0849P] where P=(Fo^2^+2Fc^2^)/3'
_atom_sites_solution_hydrogens     geom
_atom_sites_solution_primary     direct
_atom_sites_solution_secondary     difmap
_refine_ls_shift/su_max     0.001
_refine_ls_shift/su_mean     0.000
_refine_diff_density_max     0.461
_refine_diff_density_min     -0.440
_refine_ls_extinction_method     none
_refine_ls_extinction_coef     ?
loop_
    _atom_type_symbol
    _atom_type_description
    _atom_type_scat_dispersion_real
    _atom_type_scat_dispersion_imag
    _atom_type_scat_source
    'C' 'C' 0.0033 0.0016
                         'International Tables Vol C Tables 4.2.6.8 and 6.1.1.4'
    'H' 'H' 0.0000 0.0000
                         'International Tables Vol C Tables 4.2.6.8 and 6.1.1.4'
    'O' 'O' 0.0106 0.0060
                         'International Tables Vol C Tables 4.2.6.8 and 6.1.1.4'
    'S' 'S' 0.1246 0.1234
                         'International Tables Vol C Tables 4.2.6.8 and 6.1.1.4'
_computing_data_collection     'APEX2 (Bruker, 2005)'
_computing_cell_refinement     'APEX2 (Bruker, 2005)'
_computing_data_reduction     'SAINT (Bruker, 2005)'
_computing_structure_solution     'SHELXTL (Sheldrick, 2008)'
_computing_structure_refinement     'SHELXTL (Sheldrick, 2008)'
_computing_molecular_graphics     'SHELXTL (Sheldrick, 2008)'
_computing_publication_material
;
SHELXTL (Sheldrick, 2008) and PLATON (Spek, 2003)
;
loop_
    _atom_site_type_symbol
    _atom_site_label
    _atom_site_fract_x
    _atom_site_fract_y
    _atom_site_fract_z
    _atom_site_U_iso_or_equiv
    _atom_site_adp_type
    _atom_site_calc_flag
    _atom_site_refinement_flags
    _atom_site_occupancy
    _atom_site_disorder_assembly
    _atom_site_disorder_group
    S S1A 0.30263(5) 0.34458(4) 0.21155(4) 0.03061(17) Uani d . 1 . .
    O O1A 0.29234(14) 0.52178(12) 0.12000(11) 0.0341(4) Uani d . 1 . .
    O O2A -0.29137(13) 0.76488(11) -0.01772(10) 0.0271(4) Uani d . 1 . .
    O O3A -0.23198(13) 0.90679(11) -0.08963(10) 0.0263(4) Uani d . 1 . .
    C C1A 0.2263(2) 0.26572(18) 0.24872(16) 0.0347(6) Uani d . 1 . .
    H H1AA 0.2582 0.2124 0.2787 0.042 Uiso calc R 1 . .
    C C2A 0.1135(2) 0.28805(18) 0.23049(18) 0.0381(6) Uani d . 1 . .
    H H2AA 0.0602 0.2516 0.2470 0.046 Uiso calc R 1 . .
    C C3A 0.08511(19) 0.37196(15) 0.18408(14) 0.0241(5) Uani d . 1 . .
    H H3AA 0.0117 0.3975 0.1660 0.029 Uiso calc R 1 . .
    C C4A 0.18303(19) 0.41151(16) 0.16895(14) 0.0254(5) Uani d . 1 . .
    C C5A 0.1974(2) 0.49958(16) 0.12684(14) 0.0261(5) Uani d . 1 . .
    C C6A 0.09567(19) 0.56023(16) 0.09447(14) 0.0276(5) Uani d . 1 . .
    H H6AA 0.0244 0.5411 0.0987 0.033 Uiso calc R 1 . .
    C C7A 0.1065(2) 0.64255(17) 0.05911(15) 0.0294(5) Uani d . 1 . .
    H H7AA 0.1800 0.6572 0.0565 0.035 Uiso calc R 1 . .
    C C8A 0.01813(19) 0.71264(17) 0.02396(14) 0.0273(5) Uani d . 1 . .
    C C9A 0.0492(2) 0.79240(17) -0.01259(15) 0.0302(5) Uani d . 1 . .
    H H9AA 0.1255 0.8011 -0.0114 0.036 Uiso calc R 1 . .
    C C10A -0.03157(19) 0.85911(17) -0.05077(14) 0.0279(5) Uani d . 1 . .
    H H10A -0.0096 0.9119 -0.0753 0.034 Uiso calc R 1 . .
    C C11A -0.14488(19) 0.84704(16) -0.05229(13) 0.0241(5) Uani d . 1 . .
    C C12A -0.17800(18) 0.76786(16) -0.01398(14) 0.0228(5) Uani d . 1 . .
    C C13A -0.09658(19) 0.70150(16) 0.02383(14) 0.0248(5) Uani d . 1 . .
    H H13A -0.1181 0.6492 0.0493 0.030 Uiso calc R 1 . .
    C C14A -0.3308(2) 0.67985(16) 0.01146(17) 0.0321(6) Uani d . 1 . .
    H H14A -0.4124 0.6830 0.0020 0.048 Uiso calc R 1 . .
    H H14B -0.2937 0.6720 0.0712 0.048 Uiso calc R 1 . .
    H H14C -0.3127 0.6278 -0.0194 0.048 Uiso calc R 1 . .
    C C15A -0.2024(2) 0.98748(17) -0.13146(16) 0.0323(6) Uani d . 1 . .
    H H15A -0.2698 1.0247 -0.1547 0.048 Uiso calc R 1 . .
    H H15B -0.1719 0.9677 -0.1766 0.048 Uiso calc R 1 . .
    H H15C -0.1459 1.0238 -0.0910 0.048 Uiso calc R 1 . .
    S S1B 0.37037(5) 0.38880(4) 0.72047(4) 0.03122(17) Uani d . 1 . .
    O O1B 0.16770(14) 0.30240(11) 0.59734(11) 0.0326(4) Uani d . 1 . .
    O O2B -0.10219(14) 0.60874(11) 0.21110(10) 0.0298(4) Uani d . 1 . .
    O O3B -0.24951(13) 0.49172(11) 0.12281(10) 0.0307(4) Uani d . 1 . .
    C C1B 0.45590(19) 0.48496(18) 0.73969(15) 0.0318(6) Uani d . 1 . .
    H H1BA 0.5199 0.4913 0.7868 0.038 Uiso calc R 1 . .
    C C2B 0.42056(19) 0.55139(17) 0.67877(15) 0.0293(5) Uani d . 1 . .
    H H2BA 0.4578 0.6082 0.6791 0.035 Uiso calc R 1 . .
    C C3B 0.32112(18) 0.52442(15) 0.61500(14) 0.0236(5) Uani d . 1 . .
    H H3BA 0.2847 0.5621 0.5690 0.028 Uiso calc R 1 . .
    C C4B 0.28323(18) 0.43643(15) 0.62777(14) 0.0230(5) Uani d . 1 . .
    C C5B 0.18737(18) 0.38180(16) 0.57549(14) 0.0240(5) Uani d . 1 . .
    C C6B 0.11733(18) 0.42482(16) 0.49650(14) 0.0240(5) Uani d . 1 . .
    H H6BA 0.1316 0.4863 0.4842 0.029 Uiso calc R 1 . .
    C C7B 0.03331(19) 0.37724(16) 0.44176(15) 0.0262(5) Uani d . 1 . .
    H H7BA 0.0214 0.3165 0.4577 0.031 Uiso calc R 1 . .
    C C8B -0.04199(18) 0.40867(16) 0.36023(14) 0.0236(5) Uani d . 1 . .
    C C9B -0.12424(19) 0.34745(16) 0.31244(14) 0.0254(5) Uani d . 1 . .
    H H9BA -0.1315 0.2884 0.3340 0.030 Uiso calc R 1 . .
    C C10B -0.19590(19) 0.37269(16) 0.23295(14) 0.0249(5) Uani d . 1 . .
    H H10B -0.2502 0.3307 0.2018 0.030 Uiso calc R 1 . .
    C C11B -0.18609(18) 0.45996(16) 0.20059(14) 0.0237(5) Uani d . 1 . .
    C C12B -0.10419(18) 0.52376(15) 0.24885(14) 0.0218(5) Uani d . 1 . .
    C C13B -0.03375(18) 0.49828(16) 0.32695(14) 0.0231(5) Uani d . 1 . .
    H H13B 0.0200 0.5406 0.3583 0.028 Uiso calc R 1 . .
    C C14B -0.0190(2) 0.67467(17) 0.25647(16) 0.0336(6) Uani d . 1 . .
    H H14D -0.0230 0.7300 0.2226 0.050 Uiso calc R 1 . .
    H H14E 0.0563 0.6478 0.2683 0.050 Uiso calc R 1 . .
    H H14F -0.0345 0.6906 0.3091 0.050 Uiso calc R 1 . .
    C C15B -0.3363(2) 0.43030(18) 0.07416(16) 0.0374(6) Uani d . 1 . .
    H H15D -0.3730 0.4583 0.0199 0.056 Uiso calc R 1 . .
    H H15E -0.3923 0.4193 0.1043 0.056 Uiso calc R 1 . .
    H H15F -0.3020 0.3720 0.0656 0.056 Uiso calc R 1 . .
loop_
    _atom_site_aniso_label
    _atom_site_aniso_U_11
    _atom_site_aniso_U_22
    _atom_site_aniso_U_33
    _atom_site_aniso_U_12
    _atom_site_aniso_U_13
    _atom_site_aniso_U_23
    S1A 0.0259(3) 0.0293(3) 0.0321(3) 0.0024(2) 0.0008(2) -0.0001(3)
    O1A 0.0258(9) 0.0367(10) 0.0373(10) 0.0039(7) 0.0047(7) 0.0070(8)
    O2A 0.0241(8) 0.0226(9) 0.0342(9) 0.0016(7) 0.0076(7) 0.0018(7)
    O3A 0.0254(8) 0.0255(9) 0.0270(9) 0.0027(7) 0.0060(7) 0.0050(7)
    C1A 0.0423(15) 0.0250(13) 0.0364(15) 0.0033(11) 0.0104(12) -0.0002(11)
    C2A 0.0387(15) 0.0299(15) 0.0513(17) -0.0063(11) 0.0219(13) -0.0096(13)
    C3A 0.0225(11) 0.0194(12) 0.0285(12) 0.0018(9) 0.0041(9) -0.0080(10)
    C4A 0.0240(11) 0.0258(13) 0.0236(12) 0.0038(9) 0.0021(9) -0.0081(10)
    C5A 0.0283(12) 0.0251(13) 0.0205(11) 0.0043(10) 0.0001(9) -0.0052(10)
    C6A 0.0247(11) 0.0285(14) 0.0261(12) 0.0042(10) 0.0015(9) -0.0030(10)
    C7A 0.0256(12) 0.0331(14) 0.0261(13) 0.0038(10) 0.0017(10) -0.0016(11)
    C8A 0.0245(11) 0.0309(14) 0.0214(12) 0.0037(10) -0.0015(9) -0.0015(10)
    C9A 0.0237(12) 0.0369(15) 0.0271(13) 0.0002(10) 0.0027(10) 0.0032(11)
    C10A 0.0276(12) 0.0289(13) 0.0251(12) -0.0016(10) 0.0040(10) 0.0036(10)
    C11A 0.0262(11) 0.0273(13) 0.0157(11) 0.0042(10) 0.0009(9) -0.0006(9)
    C12A 0.0229(11) 0.0249(12) 0.0203(11) 0.0015(9) 0.0054(9) -0.0034(9)
    C13A 0.0300(12) 0.0215(12) 0.0220(12) 0.0008(9) 0.0059(9) -0.0002(9)
    C14A 0.0343(13) 0.0246(13) 0.0423(15) -0.0019(10) 0.0185(12) 0.0014(11)
    C15A 0.0313(13) 0.0298(14) 0.0351(14) 0.0028(10) 0.0082(11) 0.0120(11)
    S1B 0.0260(3) 0.0321(4) 0.0313(3) 0.0046(2) 0.0013(2) 0.0055(3)
    O1B 0.0321(9) 0.0229(9) 0.0387(10) -0.0015(7) 0.0036(8) 0.0055(8)
    O2B 0.0342(9) 0.0224(9) 0.0284(9) -0.0067(7) 0.0017(7) 0.0020(7)
    O3B 0.0332(9) 0.0256(9) 0.0260(9) -0.0052(7) -0.0034(7) 0.0010(7)
    C1B 0.0221(11) 0.0390(15) 0.0312(13) 0.0035(10) 0.0027(10) -0.0071(12)
    C2B 0.0239(11) 0.0277(13) 0.0344(13) -0.0022(10) 0.0054(10) -0.0032(11)
    C3B 0.0219(11) 0.0222(12) 0.0243(12) 0.0016(9) 0.0027(9) 0.0017(10)
    C4B 0.0227(11) 0.0224(12) 0.0233(12) 0.0032(9) 0.0058(9) -0.0011(9)
    C5B 0.0236(11) 0.0230(12) 0.0263(12) 0.0019(9) 0.0083(9) -0.0018(10)
    C6B 0.0253(11) 0.0200(12) 0.0253(12) -0.0010(9) 0.0048(9) 0.0014(9)
    C7B 0.0263(12) 0.0198(12) 0.0315(13) 0.0013(9) 0.0068(10) 0.0034(10)
    C8B 0.0225(11) 0.0257(13) 0.0220(11) -0.0024(9) 0.0053(9) -0.0029(9)
    C9B 0.0262(11) 0.0233(12) 0.0251(12) -0.0024(9) 0.0048(9) 0.0001(10)
    C10B 0.0240(11) 0.0211(12) 0.0274(12) -0.0037(9) 0.0036(9) -0.0055(10)
    C11B 0.0229(11) 0.0239(12) 0.0218(11) 0.0003(9) 0.0025(9) -0.0007(10)
    C12B 0.0247(11) 0.0164(11) 0.0255(12) -0.0007(9) 0.0091(9) 0.0014(9)
    C13B 0.0229(11) 0.0214(12) 0.0240(12) -0.0037(9) 0.0052(9) -0.0041(9)
    C14B 0.0400(14) 0.0223(13) 0.0343(14) -0.0124(11) 0.0041(11) -0.0027(11)
    C15B 0.0413(15) 0.0332(15) 0.0284(14) -0.0105(12) -0.0051(11) 0.0002(11)
_geom_special_details
;
All e.s.d.'s (except the e.s.d. in the dihedral angle between two l.s. planes)
are estimated using the full covariance matrix. The cell e.s.d.'s are taken
into account individually in the estimation of e.s.d.'s in distances, angles
and torsion angles; correlations between e.s.d.'s in cell parameters are only
used when they are defined by crystal symmetry. An approximate (isotropic)
treatment of cell e.s.d.'s is used for estimating e.s.d.'s involving l.s.
planes.
;
loop_
    _geom_bond_atom_site_label_1
    _geom_bond_atom_site_label_2
    _geom_bond_site_symmetry_2
    _geom_bond_distance
    _geom_bond_publ_flag
    S1A C1A . 1.681(3) ?
    S1A C4A . 1.714(2) ?
    O1A C5A . 1.232(3) ?
    O2A C12A . 1.362(2) ?
    O2A C14A . 1.439(3) ?
    O3A C11A . 1.362(3) ?
    O3A C15A . 1.439(3) ?
    C1A C2A . 1.355(3) ?
    C1A H1AA . 0.93 ?
    C2A C3A . 1.410(3) ?
    C2A H2AA . 0.93 ?
    C3A C4A . 1.402(3) ?
    C3A H3AA . 0.93 ?
    C4A C5A . 1.471(3) ?
    C5A C6A . 1.479(3) ?
    C6A C7A . 1.336(3) ?
    C6A H6AA . 0.93 ?
    C7A C8A . 1.462(3) ?
    C7A H7AA . 0.93 ?
    C8A C9A . 1.390(3) ?
    C8A C13A . 1.402(3) ?
    C9A C10A . 1.384(3) ?
    C9A H9AA . 0.93 ?
    C10A C11A . 1.381(3) ?
    C10A H10A . 0.93 ?
    C11A C12A . 1.408(3) ?
    C12A C13A . 1.384(3) ?
    C13A H13A . 0.93 ?
    C14A H14A . 0.96 ?
    C14A H14B . 0.96 ?
    C14A H14C . 0.96 ?
    C15A H15A . 0.96 ?
    C15A H15B . 0.96 ?
    C15A H15C . 0.96 ?
    S1B C1B . 1.699(3) ?
    S1B C4B . 1.724(2) ?
    O1B C5B . 1.235(3) ?
    O2B C12B . 1.368(3) ?
    O2B C14B . 1.426(3) ?
    O3B C11B . 1.364(3) ?
    O3B C15B . 1.429(3) ?
    C1B C2B . 1.356(3) ?
    C1B H1BA . 0.93 ?
    C2B C3B . 1.407(3) ?
    C2B H2BA . 0.93 ?
    C3B C4B . 1.377(3) ?
    C3B H3BA . 0.93 ?
    C4B C5B . 1.460(3) ?
    C5B C6B . 1.466(3) ?
    C6B C7B . 1.337(3) ?
    C6B H6BA . 0.93 ?
    C7B C8B . 1.457(3) ?
    C7B H7BA . 0.93 ?
    C8B C9B . 1.390(3) ?
    C8B C13B . 1.408(3) ?
    C9B C10B . 1.391(3) ?
    C9B H9BA . 0.93 ?
    C10B C11B . 1.375(3) ?
    C10B H10B . 0.93 ?
    C11B C12B . 1.414(3) ?
    C12B C13B . 1.370(3) ?
    C13B H13B . 0.93 ?
    C14B H14D . 0.96 ?
    C14B H14E . 0.96 ?
    C14B H14F . 0.96 ?
    C15B H15D . 0.96 ?
    C15B H15E . 0.96 ?
    C15B H15F . 0.96 ?
loop_
    _geom_angle_atom_site_label_1
    _geom_angle_atom_site_label_2
    _geom_angle_atom_site_label_3
    _geom_angle_site_symmetry_1
    _geom_angle_site_symmetry_3
    _geom_angle
    _geom_angle_publ_flag
    C1A S1A C4A . . 91.80(12) ?
    C12A O2A C14A . . 116.11(17) ?
    C11A O3A C15A . . 116.73(17) ?
    C2A C1A S1A . . 112.9(2) ?
    C2A C1A H1AA . . 123.5 ?
    S1A C1A H1AA . . 123.5 ?
    C1A C2A C3A . . 113.4(2) ?
    C1A C2A H2AA . . 123.3 ?
    C3A C2A H2AA . . 123.3 ?
    C4A C3A C2A . . 110.4(2) ?
    C4A C3A H3AA . . 124.8 ?
    C2A C3A H3AA . . 124.8 ?
    C3A C4A C5A . . 130.5(2) ?
    C3A C4A S1A . . 111.49(18) ?
    C5A C4A S1A . . 118.01(16) ?
    O1A C5A C4A . . 120.2(2) ?
    O1A C5A C6A . . 121.6(2) ?
    C4A C5A C6A . . 118.2(2) ?
    C7A C6A C5A . . 119.8(2) ?
    C7A C6A H6AA . . 120.1 ?
    C5A C6A H6AA . . 120.1 ?
    C6A C7A C8A . . 128.6(2) ?
    C6A C7A H7AA . . 115.7 ?
    C8A C7A H7AA . . 115.7 ?
    C9A C8A C13A . . 119.0(2) ?
    C9A C8A C7A . . 118.3(2) ?
    C13A C8A C7A . . 122.7(2) ?
    C10A C9A C8A . . 121.1(2) ?
    C10A C9A H9AA . . 119.5 ?
    C8A C9A H9AA . . 119.5 ?
    C11A C10A C9A . . 119.8(2) ?
    C11A C10A H10A . . 120.1 ?
    C9A C10A H10A . . 120.1 ?
    O3A C11A C10A . . 124.9(2) ?
    O3A C11A C12A . . 114.88(19) ?
    C10A C11A C12A . . 120.2(2) ?
    O2A C12A C13A . . 125.7(2) ?
    O2A C12A C11A . . 114.77(19) ?
    C13A C12A C11A . . 119.53(19) ?
    C12A C13A C8A . . 120.4(2) ?
    C12A C13A H13A . . 119.8 ?
    C8A C13A H13A . . 119.8 ?
    O2A C14A H14A . . 109.5 ?
    O2A C14A H14B . . 109.5 ?
    H14A C14A H14B . . 109.5 ?
    O2A C14A H14C . . 109.5 ?
    H14A C14A H14C . . 109.5 ?
    H14B C14A H14C . . 109.5 ?
    O3A C15A H15A . . 109.5 ?
    O3A C15A H15B . . 109.5 ?
    H15A C15A H15B . . 109.5 ?
    O3A C15A H15C . . 109.5 ?
    H15A C15A H15C . . 109.5 ?
    H15B C15A H15C . . 109.5 ?
    C1B S1B C4B . . 91.86(12) ?
    C12B O2B C14B . . 117.02(18) ?
    C11B O3B C15B . . 116.49(18) ?
    C2B C1B S1B . . 112.52(18) ?
    C2B C1B H1BA . . 123.7 ?
    S1B C1B H1BA . . 123.7 ?
    C1B C2B C3B . . 112.2(2) ?
    C1B C2B H2BA . . 123.9 ?
    C3B C2B H2BA . . 123.9 ?
    C4B C3B C2B . . 113.1(2) ?
    C4B C3B H3BA . . 123.5 ?
    C2B C3B H3BA . . 123.5 ?
    C3B C4B C5B . . 130.2(2) ?
    C3B C4B S1B . . 110.32(17) ?
    C5B C4B S1B . . 119.42(17) ?
    O1B C5B C4B . . 120.7(2) ?
    O1B C5B C6B . . 122.0(2) ?
    C4B C5B C6B . . 117.2(2) ?
    C7B C6B C5B . . 121.2(2) ?
    C7B C6B H6BA . . 119.4 ?
    C5B C6B H6BA . . 119.4 ?
    C6B C7B C8B . . 128.1(2) ?
    C6B C7B H7BA . . 116.0 ?
    C8B C7B H7BA . . 116.0 ?
    C9B C8B C13B . . 118.4(2) ?
    C9B C8B C7B . . 118.9(2) ?
    C13B C8B C7B . . 122.7(2) ?
    C8B C9B C10B . . 121.4(2) ?
    C8B C9B H9BA . . 119.3 ?
    C10B C9B H9BA . . 119.3 ?
    C11B C10B C9B . . 119.7(2) ?
    C11B C10B H10B . . 120.1 ?
    C9B C10B H10B . . 120.1 ?
    O3B C11B C10B . . 125.0(2) ?
    O3B C11B C12B . . 115.24(19) ?
    C10B C11B C12B . . 119.7(2) ?
    O2B C12B C13B . . 124.9(2) ?
    O2B C12B C11B . . 114.97(19) ?
    C13B C12B C11B . . 120.2(2) ?
    C12B C13B C8B . . 120.6(2) ?
    C12B C13B H13B . . 119.7 ?
    C8B C13B H13B . . 119.7 ?
    O2B C14B H14D . . 109.5 ?
    O2B C14B H14E . . 109.5 ?
    H14D C14B H14E . . 109.5 ?
    O2B C14B H14F . . 109.5 ?
    H14D C14B H14F . . 109.5 ?
    H14E C14B H14F . . 109.5 ?
    O3B C15B H15D . . 109.5 ?
    O3B C15B H15E . . 109.5 ?
    H15D C15B H15E . . 109.5 ?
    O3B C15B H15F . . 109.5 ?
    H15D C15B H15F . . 109.5 ?
    H15E C15B H15F . . 109.5 ?
loop_
    _geom_torsion_atom_site_label_1
    _geom_torsion_atom_site_label_2
    _geom_torsion_atom_site_label_3
    _geom_torsion_atom_site_label_4
    _geom_torsion_site_symmetry_1
    _geom_torsion_site_symmetry_2
    _geom_torsion_site_symmetry_3
    _geom_torsion_site_symmetry_4
    _geom_torsion
    _geom_torsion_publ_flag
    C4A S1A C1A C2A . . . . -0.2(2) ?
    S1A C1A C2A C3A . . . . 0.3(3) ?
    C1A C2A C3A C4A . . . . -0.3(3) ?
    C2A C3A C4A C5A . . . . -177.2(2) ?
    C2A C3A C4A S1A . . . . 0.1(2) ?
    C1A S1A C4A C3A . . . . 0.04(18) ?
    C1A S1A C4A C5A . . . . 177.78(18) ?
    C3A C4A C5A O1A . . . . -180.0(2) ?
    S1A C4A C5A O1A . . . . 2.8(3) ?
    C3A C4A C5A C6A . . . . 0.8(3) ?
    S1A C4A C5A C6A . . . . -176.47(16) ?
    O1A C5A C6A C7A . . . . -2.0(3) ?
    C4A C5A C6A C7A . . . . 177.2(2) ?
    C5A C6A C7A C8A . . . . -179.6(2) ?
    C6A C7A C8A C9A . . . . -177.7(2) ?
    C6A C7A C8A C13A . . . . 0.7(4) ?
    C13A C8A C9A C10A . . . . -1.7(3) ?
    C7A C8A C9A C10A . . . . 176.7(2) ?
    C8A C9A C10A C11A . . . . 0.5(4) ?
    C15A O3A C11A C10A . . . . 1.0(3) ?
    C15A O3A C11A C12A . . . . -178.46(19) ?
    C9A C10A C11A O3A . . . . -178.4(2) ?
    C9A C10A C11A C12A . . . . 1.0(3) ?
    C14A O2A C12A C13A . . . . -7.8(3) ?
    C14A O2A C12A C11A . . . . 172.71(19) ?
    O3A C11A C12A O2A . . . . -2.1(3) ?
    C10A C11A C12A O2A . . . . 178.4(2) ?
    O3A C11A C12A C13A . . . . 178.34(19) ?
    C10A C11A C12A C13A . . . . -1.1(3) ?
    O2A C12A C13A C8A . . . . -179.7(2) ?
    C11A C12A C13A C8A . . . . -0.2(3) ?
    C9A C8A C13A C12A . . . . 1.6(3) ?
    C7A C8A C13A C12A . . . . -176.8(2) ?
    C4B S1B C1B C2B . . . . 0.18(19) ?
    S1B C1B C2B C3B . . . . 0.5(3) ?
    C1B C2B C3B C4B . . . . -1.1(3) ?
    C2B C3B C4B C5B . . . . -177.3(2) ?
    C2B C3B C4B S1B . . . . 1.2(2) ?
    C1B S1B C4B C3B . . . . -0.78(17) ?
    C1B S1B C4B C5B . . . . 177.88(17) ?
    C3B C4B C5B O1B . . . . 178.9(2) ?
    S1B C4B C5B O1B . . . . 0.6(3) ?
    C3B C4B C5B C6B . . . . -0.5(3) ?
    S1B C4B C5B C6B . . . . -178.83(15) ?
    O1B C5B C6B C7B . . . . -4.4(3) ?
    C4B C5B C6B C7B . . . . 175.0(2) ?
    C5B C6B C7B C8B . . . . -178.5(2) ?
    C6B C7B C8B C9B . . . . 179.7(2) ?
    C6B C7B C8B C13B . . . . 0.8(4) ?
    C13B C8B C9B C10B . . . . 1.1(3) ?
    C7B C8B C9B C10B . . . . -177.9(2) ?
    C8B C9B C10B C11B . . . . -0.2(3) ?
    C15B O3B C11B C10B . . . . 3.4(3) ?
    C15B O3B C11B C12B . . . . -177.40(19) ?
    C9B C10B C11B O3B . . . . 178.4(2) ?
    C9B C10B C11B C12B . . . . -0.8(3) ?
    C14B O2B C12B C13B . . . . 1.0(3) ?
    C14B O2B C12B C11B . . . . -178.52(19) ?
    O3B C11B C12B O2B . . . . 1.3(3) ?
    C10B C11B C12B O2B . . . . -179.50(19) ?
    O3B C11B C12B C13B . . . . -178.29(18) ?
    C10B C11B C12B C13B . . . . 1.0(3) ?
    O2B C12B C13B C8B . . . . -179.62(19) ?
    C11B C12B C13B C8B . . . . -0.1(3) ?
    C9B C8B C13B C12B . . . . -0.9(3) ?
    C7B C8B C13B C12B . . . . 178.1(2) ?
loop_
    _geom_hbond_atom_site_label_D
    _geom_hbond_atom_site_label_H
    _geom_hbond_atom_site_label_A
    _geom_hbond_site_symmetry_A
    _geom_hbond_distance_DH
    _geom_hbond_distance_HA
    _geom_hbond_distance_DA
    _geom_hbond_angle_DHA
    C7A H7AA O1A . 0.93 2.43 2.792(3) 103
    C1B H1BA O1A 3_666 0.93 2.36 3.261(3) 162
    C7B H7BA O1B . 0.93 2.47 2.816(3) 102
    C14B H14F O1B 3_566 0.96 2.53 3.401(3) 151
    C15A H15A Cg1 4_464 0.96 2.92 3.616(3) 130
    C10A H10A Cg3 2_555 0.93 2.84 3.636(3) 144
    C3A H3AA Cg4 1_555 0.93 2.79 3.370(3) 122
