# Supplementary material for: (E)-3-(3,4-Dimethoxy­phen­yl)-1-(2-thien­yl)prop-2-en-1-one
Source: Acta Crystallogr Sect E Struct Rep Online. 2008 Jul 9;64(Pt 8):o1440. doi: 10.1107/S1600536808020631 (PMC2962071; doi:10.1107/S1600536808020631)
Supplement: Supplementary file 2 [file e-64-o1440-Isup2.hkl]

#
# h,k,l, Fc-squared, Fo-squared, sigma(Fo-squared) and status flag
#
data_I
_shelx_title ' patil130_0m in P2(1)/n (100K)'
_shelx_refln_list_code          4
_shelx_F_calc_maximum      229.49
_exptl_crystal_F_000      1152.00
_reflns_d_resolution_high  0.7094
 
loop_
 _symmetry_equiv_pos_as_xyz
 'x, y, z'
 '-x+1/2, y+1/2, -z+1/2'
 '-x, -y, -z'
 'x-1/2, -y-1/2, z-1/2'
 
_cell_length_a    12.1509
_cell_length_b    14.3118
_cell_length_c    16.3692
_cell_angle_alpha  90.000
_cell_angle_beta  106.570
_cell_angle_gamma  90.000
 
_shelx_F_squared_multiplier     1.000
 
loop_
 _refln_index_h
 _refln_index_k
 _refln_index_l
 _refln_F_squared_calc
 _refln_F_squared_meas
 _refln_F_squared_sigma
 _refln_observed_status
   2   0   0    18361.50    17821.20    488.75 o
   4   0   0      458.06      569.03     32.32 o
   6   0   0     1022.30     1015.32     45.32 o
   8   0   0      794.20      850.81     47.43 o
  10   0   0     2759.50     2688.67    201.97 o
  12   0   0     1873.13     1856.56    152.45 o
  14   0   0      772.49      765.67     81.41 o
  16   0   0       17.58       52.27     41.23 o
   1   1   0     4123.83     4874.03    139.98 o
   2   1   0      483.36      671.53     21.92 o
   3   1   0     4464.36     4040.71     92.49 o
   4   1   0     1393.91     1365.38     34.16 o
   5   1   0     4369.31     4328.62     93.25 o
   6   1   0      345.61      455.15     26.92 o
   7   1   0      124.02      111.25     12.25 o
   8   1   0      120.40      112.17     15.39 o
   9   1   0       29.94       19.43     17.38 o
  10   1   0      364.32      328.80     29.88 o
  11   1   0     1243.05     1108.59     51.49 o
  12   1   0        1.18        5.37     17.00 o
  13   1   0      300.92      204.50     34.76 o
  14   1   0     1127.17     1221.42     71.13 o
  15   1   0      379.43      383.10     44.20 o
  16   1   0      184.86      175.52     37.35 o
   0   2   0     7770.40     9039.56    224.33 o
   1   2   0     5341.98     5450.55    110.80 o
   2   2   0     1833.27     1871.72     46.25 o
   3   2   0     2486.02     2620.47     57.70 o
   4   2   0      333.54      395.87     18.41 o
   5   2   0     2300.24     2461.58     57.86 o
   6   2   0     1115.46     1104.34     32.63 o
   7   2   0       10.41       -3.33      6.44 o
   8   2   0        6.19        6.27      8.17 o
   9   2   0      317.93      261.24     35.96 o
  10   2   0        1.17        8.39     14.27 o
  11   2   0      590.93      604.89     39.42 o
  12   2   0       32.61       14.94     15.68 o
  13   2   0       64.51       85.66     28.41 o
  14   2   0       58.36       16.74     21.47 o
  15   2   0       74.37       65.81     27.84 o
  16   2   0        1.92        3.67     28.19 o
   1   3   0     3453.35     3694.69     72.12 o
   2   3   0       81.13      106.29      7.12 o
   3   3   0      268.80      161.94     14.26 o
   4   3   0       37.66       36.69      6.70 o
   5   3   0      107.25       89.28      9.26 o
   6   3   0     1387.73     1341.47     37.71 o
   7   3   0      137.84      197.31     21.89 o
   8   3   0      110.55      131.31     21.58 o
   9   3   0      169.44      127.01     23.75 o
  10   3   0      129.18       77.41     17.27 o
  11   3   0      130.12       87.07     21.53 o
  12   3   0       17.66       31.30     15.76 o
  13   3   0      110.12       85.86     21.82 o
  14   3   0      222.36      230.49     36.56 o
  15   3   0      122.35      162.75     34.08 o
  16   3   0        0.66       24.79     27.50 o
   0   4   0     1231.15     1089.25     33.65 o
   1   4   0     8528.76     8931.88    168.80 o
   2   4   0     2299.72     2402.90     54.13 o
   3   4   0      155.78      131.80      9.83 o
   4   4   0     7891.72     8264.58    171.01 o
   5   4   0      610.23      671.04     23.44 o
   6   4   0      139.21      124.15     11.59 o
   7   4   0     1727.32     1579.72     41.18 o
   8   4   0      680.44      737.18     27.34 o
   9   4   0     1028.86      986.36     39.22 o
  10   4   0       26.44       30.45     14.21 o
  11   4   0      137.03       68.30     28.97 o
  12   4   0      239.03      207.07     26.65 o
  13   4   0      166.90      140.23     34.23 o
  14   4   0        5.18      -18.33     18.33 o
  15   4   0        1.10        3.50     24.73 o
  16   4   0       84.83      156.15     53.53 o
   1   5   0      103.71       84.15      6.98 o
   2   5   0     5748.64     5757.07    105.71 o
   3   5   0       14.45       10.60      5.35 o
   4   5   0     6120.69     6314.57    124.66 o
   5   5   0      226.89      153.91     12.35 o
   6   5   0      258.20      301.61     19.05 o
   7   5   0     1739.38     1740.75     48.33 o
   8   5   0      773.68      800.90     33.52 o
   9   5   0     1233.12     1254.23     45.27 o
  10   5   0      111.44      107.27     18.34 o
  11   5   0      503.55      451.48     52.20 o
  12   5   0      113.44      121.88     23.31 o
  13   5   0      236.55      201.02     39.98 o
  14   5   0      403.28      506.16     43.87 o
  15   5   0        0.40        7.52     22.76 o
   0   6   0     2463.96     2643.01     74.48 o
   1   6   0     2528.27     2562.68     62.46 o
   2   6   0       58.97       34.52      8.02 o
   3   6   0      189.96      189.36     12.07 o
   4   6   0      660.30      540.15     24.10 o
   5   6   0      358.99      377.60     18.99 o
   6   6   0      926.42      913.11     31.13 o
   7   6   0      157.19      177.37     15.48 o
   8   6   0      564.19      540.04     28.02 o
   9   6   0      483.80      455.19     34.02 o
  10   6   0       93.27      107.66     19.35 o
  11   6   0      106.73       81.89     20.10 o
  12   6   0       28.02       30.25     18.99 o
  13   6   0        0.09        6.44     18.32 o
  14   6   0       25.86       41.23     23.44 o
  15   6   0       15.29       14.97     25.00 o
   1   7   0      548.46      608.53     20.63 o
   2   7   0       71.40       56.88      7.43 o
   3   7   0      971.27      862.72     33.65 o
   4   7   0       14.08       14.86      8.42 o
   5   7   0      999.25      994.73     30.02 o
   6   7   0     1315.84     1339.31     40.47 o
   7   7   0        0.40       11.70      8.47 o
   8   7   0       97.01       76.40     18.90 o
   9   7   0       40.76       58.05     15.28 o
  10   7   0      343.99      348.31     29.37 o
  11   7   0        4.90       15.99     15.66 o
  12   7   0      118.17       81.91     31.67 o
  13   7   0      146.33      140.46     28.14 o
  14   7   0       40.27       70.93     26.81 o
  15   7   0       58.70        1.14     24.12 o
   0   8   0     5116.40     5519.77    148.29 o
   1   8   0     1633.45     2052.77     50.88 o
   2   8   0      758.16      845.92     25.22 o
   3   8   0     2548.69     2769.59     58.50 o
   4   8   0      362.12      317.96     28.07 o
   5   8   0     1386.44     1387.81     39.14 o
   6   8   0       24.72       16.39      8.87 o
   7   8   0      870.06      837.28     40.04 o
   8   8   0       10.68       14.02     13.71 o
   9   8   0      162.48      147.74     35.30 o
  10   8   0       19.74       22.51     14.87 o
  11   8   0        0.61       12.62     15.45 o
  12   8   0      770.61      816.92     57.34 o
  13   8   0        2.00       -0.57     21.53 o
  14   8   0       21.92       43.89     26.65 o
  15   8   0       69.00       73.62     31.20 o
   1   9   0      610.12      814.15     34.42 o
   2   9   0      363.45      342.22     16.76 o
   3   9   0      410.19      483.16     18.98 o
   4   9   0     1022.46     1055.00     51.57 o
   5   9   0     1715.74     1638.36     41.39 o
   6   9   0       61.78       75.16     11.93 o
   7   9   0     1634.54     1687.99     55.78 o
   8   9   0      151.54      131.28     21.34 o
   9   9   0        4.18       -1.04     17.41 o
  10   9   0        5.84       -6.90     14.72 o
  11   9   0      378.00      313.21     36.50 o
  12   9   0       69.05       26.61     21.72 o
  13   9   0        6.74        9.62     23.78 o
  14   9   0       58.67       41.28     27.59 o
   0  10   0     1152.91     1121.33     48.97 o
   1  10   0      641.93      629.09     30.55 o
   2  10   0      297.61      307.25     15.84 o
   3  10   0     3523.00     3788.71     78.46 o
   4  10   0        4.39        5.15      7.80 o
   5  10   0        0.18        3.19      9.23 o
   6  10   0       54.95       41.81     13.64 o
   7  10   0     1421.73     1416.12     59.97 o
   8  10   0      521.25      670.17     70.16 o
   9  10   0      587.94      727.72     56.34 o
  10  10   0      522.26      571.44     66.52 o
  11  10   0      189.74      225.45     37.94 o
  12  10   0        3.54      -13.41     19.29 o
  13  10   0        9.03       -4.36     22.72 o
  14  10   0      211.39      187.99     46.98 o
   1  11   0       28.69       23.34     10.31 o
   2  11   0      876.85      862.53     31.03 o
   3  11   0      306.06      306.31     19.69 o
   4  11   0      886.82      873.54     32.75 o
   5  11   0       20.87       24.31     14.40 o
   6  11   0      838.88      891.55     47.22 o
   7  11   0      103.68       97.89     20.32 o
   8  11   0     1964.82     2057.38     92.47 o
   9  11   0      482.40      523.17     56.10 o
  10  11   0      246.42      272.36     42.14 o
  11  11   0        7.63       24.15     20.86 o
  12  11   0      649.96      797.01     72.69 o
  13  11   0       28.61       64.25     29.67 o
   0  12   0        5.56       -1.34     17.78 o
   1  12   0      237.99      244.01     35.45 o
   2  12   0     1105.97     1153.22     41.39 o
   3  12   0     4735.30     4730.05    114.39 o
   4  12   0     1231.96     1380.00     78.35 o
   5  12   0     1014.35     1105.64     80.51 o
   6  12   0       30.51       44.49     16.92 o
   7  12   0       63.98       71.12     25.63 o
   8  12   0        6.18       13.97     20.80 o
   9  12   0      230.46      205.85     34.99 o
  10  12   0        5.95      -10.98     21.50 o
  11  12   0        1.41       -2.05     21.08 o
  12  12   0       75.25       60.33     28.11 o
  13  12   0      107.62      138.76     35.32 o
   1  13   0        7.21       29.25     14.76 o
   2  13   0        0.25        6.76     13.79 o
   3  13   0      118.00       59.38     18.79 o
   4  13   0      369.43      355.99     52.43 o
   5  13   0      860.57      879.35     52.47 o
   6  13   0      199.69      197.27     26.76 o
   7  13   0      327.43      405.26     57.86 o
   8  13   0      263.01      365.31     62.79 o
   9  13   0      179.70      178.19     35.55 o
  10  13   0        6.13        6.28     24.35 o
  11  13   0      565.11      650.50     64.51 o
  12  13   0       50.99       28.70     26.18 o
   0  14   0      230.89      225.23     39.89 o
   1  14   0      507.29      445.30     41.36 o
   2  14   0        2.80        1.11     17.36 o
   3  14   0        0.15       22.31     20.11 o
   4  14   0      146.84      169.57     31.82 o
   5  14   0        0.74       -0.19     20.18 o
   6  14   0       27.35       10.79     23.48 o
   7  14   0        2.28      -16.76     21.13 o
   8  14   0       11.47       51.52     30.96 o
   9  14   0      264.24      330.26     68.73 o
  10  14   0        6.15       11.96     26.89 o
  11  14   0       23.80       36.08     25.82 o
   1  15   0      213.08      206.22     36.59 o
   2  15   0      121.93      109.93     27.31 o
   3  15   0      448.10      492.98     49.15 o
   4  15   0      503.77      386.06     43.23 o
   5  15   0       22.03        7.72     22.05 o
   6  15   0      447.09      641.12     68.78 o
   7  15   0        3.84       19.29     28.48 o
   8  15   0       12.30       12.23     29.43 o
   9  15   0        0.02      -18.94     28.24 o
  10  15   0        5.79       -5.87     30.61 o
   0  16   0        5.49        4.67     28.69 o
   1  16   0       89.11       85.41     29.12 o
   2  16   0       63.51       63.06     27.33 o
   3  16   0       18.75       15.27     22.33 o
   4  16   0        1.21        4.80     22.18 o
   5  16   0        6.01        3.89     23.63 o
   6  16   0       24.78       29.08     27.74 o
   7  16   0        8.69       20.31     30.70 o
   8  16   0        0.56       10.79     37.19 o
   9  16   0      341.79      437.79     69.41 o
   1  17   0        0.09      -19.97     19.97 o
   2  17   0      446.28      389.72     64.53 o
   3  17   0       80.73       40.48     28.55 o
   4  17   0      102.58       72.70     30.71 o
   5  17   0      704.67      839.43     75.86 o
   6  17   0       15.70       23.66     29.00 o
   7  17   0      350.02      353.52     66.91 o
   8  17   0        1.12      -13.36     33.96 o
   0  18   0      119.28       59.19     40.70 o
   1  18   0       42.63       62.71     30.49 o
   2  18   0        0.45       13.40     24.71 o
   3  18   0      259.57      282.66     46.49 o
   4  18   0        3.31       -2.04     28.36 o
   5  18   0       36.62       28.94     29.48 o
   6  18   0        1.25       16.74     36.21 o
   7  18   0       18.58       -0.85     38.68 o
   1  19   0       29.43       30.87     27.67 o
   2  19   0        1.23       12.17     27.59 o
   3  19   0       79.54      117.28     48.73 o
   4  19   0        0.57        0.34     26.85 o
   5  19   0        0.03      -24.66     48.98 o
   0  20   0       16.88       31.04     77.74 o
   1  20   0      169.10      286.69     74.72 o
   2  20   0        0.41       36.96     71.87 o
 -15   0   1       56.42       26.54     35.76 o
 -13   0   1       29.85       29.28     42.97 o
 -11   0   1      276.42      198.71     66.72 o
  -9   0   1     1434.13     1282.39     62.53 o
  -7   0   1       35.09       26.42     10.19 o
  -5   0   1      331.81      336.43     19.29 o
  -3   0   1    11210.84    10150.68    245.97 o
  -1   0   1     1918.27     1803.48     75.00 o
   1   0   1     9743.37    10627.94    509.92 o
   3   0   1    21211.42    20877.01    574.88 o
   5   0   1     4569.57     4128.36    128.82 o
   7   0   1      571.25      450.95     40.32 o
   9   0   1     4962.32     4780.06    195.09 o
  11   0   1        2.80        1.23     41.32 o
  13   0   1      106.76      143.26     59.31 o
  15   0   1      368.30      386.51     64.51 o
 -16   1   1        0.11       27.25     28.59 o
 -15   1   1        8.76        8.11     23.66 o
 -14   1   1       20.16        3.24     21.49 o
 -13   1   1       19.31       18.52     18.55 o
 -12   1   1        7.27       17.22     17.47 o
 -11   1   1     1037.04     1074.62     50.75 o
 -10   1   1      334.55      281.71     28.31 o
  -9   1   1      924.79      897.25     57.53 o
  -8   1   1       72.99       79.49     12.11 o
  -7   1   1      503.13      495.99     22.42 o
  -6   1   1     4106.07     3997.82     82.74 o
  -5   1   1      930.78      788.43     23.66 o
  -4   1   1      668.82      620.77     17.10 o
  -3   1   1       63.06       27.95      6.69 o
  -2   1   1     1589.45     1541.72     43.83 o
  -1   1   1     1164.18     1067.01     33.60 o
   0   1   1     1760.89     1717.02    128.15 o
   1   1   1     5573.97     6171.10    137.65 o
   2   1   1     1870.90     1916.65     51.85 o
   3   1   1     2912.43     2890.77     69.16 o
   4   1   1     3528.11     3486.74     83.87 o
   5   1   1     1260.47     1131.99     44.28 o
   6   1   1      866.08      740.63     30.25 o
   7   1   1      191.64      197.51     17.62 o
   8   1   1      353.70      300.93     23.52 o
   9   1   1       50.18       57.86     13.42 o
  10   1   1      507.73      524.14     34.40 o
  11   1   1     1056.02      995.64     85.02 o
  12   1   1     1359.90     1329.33     67.74 o
  13   1   1        0.50       13.11     21.33 o
  14   1   1       14.03      -12.54     21.47 o
  15   1   1       28.11       -6.29     24.08 o
  16   1   1        1.16       26.83     28.35 o
 -16   2   1        8.49        7.78     26.76 o
 -15   2   1      212.43      241.21     37.14 o
 -14   2   1        2.80        2.70     21.76 o
 -13   2   1        2.06       15.76     17.17 o
 -12   2   1      309.82      235.75     27.33 o
 -11   2   1       32.91       44.17     15.90 o
 -10   2   1      510.69      468.05     44.44 o
  -9   2   1        9.30       17.71     10.01 o
  -8   2   1     2902.24     2738.50     86.15 o
  -7   2   1      293.04      314.20     26.12 o
  -6   2   1     1487.70     1338.65     56.82 o
  -5   2   1      106.57       91.31     10.40 o
  -4   2   1       68.22       50.35      8.95 o
  -3   2   1    11528.05    11401.89    246.75 o
  -2   2   1      236.38      230.26     14.20 o
  -1   2   1    12016.60    12208.52    201.52 o
   0   2   1        0.46        1.83      3.02 o
   1   2   1     1353.03     1548.19     38.60 o
   2   2   1    10205.54     9802.03    215.76 o
   3   2   1     1302.86     1356.51     34.13 o
   4   2   1     4299.34     3976.07     94.62 o
   5   2   1     4603.04     4861.62    115.55 o
   6   2   1       46.52       48.53      9.27 o
   7   2   1     1371.05     1537.50     42.52 o
   8   2   1     5697.29     5579.73    154.34 o
   9   2   1      103.19      104.81     17.66 o
  10   2   1      329.59      297.87     26.68 o
  11   2   1      145.29      146.42     21.57 o
  12   2   1       93.96      145.47     38.91 o
  13   2   1       58.76       36.63     22.71 o
  14   2   1      122.95      107.38     28.45 o
  15   2   1        9.83       -2.36     24.27 o
  16   2   1       46.56       53.56     32.40 o
 -16   3   1       40.83       44.34     30.19 o
 -15   3   1       66.57       80.76     29.03 o
 -14   3   1       48.03       80.21     24.26 o
 -13   3   1      104.43       98.67     22.38 o
 -12   3   1       14.15       24.89     16.88 o
 -11   3   1       76.41       87.99     19.15 o
 -10   3   1     1675.51     1626.83     59.66 o
  -9   3   1      510.17      519.11     58.52 o
  -8   3   1       75.21       78.60     11.84 o
  -7   3   1        5.42       15.62      7.46 o
  -6   3   1     3017.24     3104.76     79.83 o
  -5   3   1       50.34       85.43      8.89 o
  -4   3   1      114.73       85.03      8.19 o
  -3   3   1      467.05      513.36     18.31 o
  -2   3   1       32.72       28.31      4.93 o
  -1   3   1     8424.62     8635.12    153.34 o
   0   3   1     1441.54     1469.18     33.41 o
   1   3   1     1381.75     1292.74     30.93 o
   2   3   1     2127.36     2297.77     63.58 o
   3   3   1      274.71      291.41     13.19 o
   4   3   1     4670.63     4682.43    100.56 o
   5   3   1     6564.37     7632.68    147.12 o
   6   3   1     1068.79      883.41     28.24 o
   7   3   1      783.26      736.25     27.01 o
   8   3   1        0.89       14.10     10.65 o
   9   3   1      284.50      298.13     29.37 o
  10   3   1       72.50       57.50     15.87 o
  11   3   1     1576.65     1525.72     61.30 o
  12   3   1      377.00      380.84     40.79 o
  13   3   1       32.35       38.83     21.78 o
  14   3   1       95.98      114.23     29.89 o
  15   3   1      121.79      114.69     31.13 o
  16   3   1       10.77        5.92     33.18 o
 -16   4   1       21.11       57.00     31.24 o
 -15   4   1        6.96        1.87     21.70 o
 -14   4   1      134.85       99.51     31.49 o
 -13   4   1     1393.75     1420.31     79.07 o
 -12   4   1      602.81      566.16     40.93 o
 -11   4   1     1235.93     1144.88     53.43 o
 -10   4   1      284.78      252.18     26.40 o
  -9   4   1      104.17       97.05     16.38 o
  -8   4   1     3266.45     3362.70     75.73 o
  -7   4   1      947.83      802.48     34.00 o
  -6   4   1      332.40      353.96     17.84 o
  -5   4   1      567.48      645.87     22.53 o
  -4   4   1     5247.89     4974.05    106.20 o
  -3   4   1       60.68       31.95      5.54 o
  -2   4   1      817.85      826.78     19.66 o
  -1   4   1     1588.95     1622.84     31.17 o
   0   4   1     1008.48      921.99     26.55 o
   1   4   1      427.77      443.05     15.15 o
   2   4   1     3693.07     3926.71     92.29 o
   3   4   1       69.19       25.42      6.16 o
   4   4   1     1298.27     1408.54     37.53 o
   5   4   1     4883.20     5513.46    119.53 o
   6   4   1     2292.80     2529.67     57.47 o
   7   4   1      985.36      899.49     29.20 o
   8   4   1      372.11      329.65     23.58 o
   9   4   1     1561.04     1529.15     55.49 o
  10   4   1      846.47      908.03     45.31 o
  11   4   1        1.90       -1.31     12.81 o
  12   4   1      769.04      737.31     51.52 o
  13   4   1      108.63       84.23     22.95 o
  14   4   1        6.43      -10.73     22.48 o
  15   4   1        0.23       45.48     26.58 o
 -16   5   1       82.74      116.14     35.21 o
 -15   5   1      118.47      124.99     29.33 o
 -14   5   1        8.87       26.23     20.11 o
 -13   5   1      308.06      212.48     37.27 o
 -12   5   1       86.95       53.85     19.66 o
 -11   5   1       24.62       44.33     15.69 o
 -10   5   1       62.41       57.80     17.80 o
  -9   5   1      371.17      412.89     25.62 o
  -8   5   1      219.82      245.04     16.33 o
  -7   5   1     1997.94     2005.30     53.32 o
  -6   5   1       46.48       55.34      9.61 o
  -5   5   1     5482.80     5857.69    125.85 o
  -4   5   1     3431.59     3593.13     70.25 o
  -3   5   1        0.48        6.44      5.81 o
  -2   5   1     3551.31     3412.02     65.27 o
  -1   5   1       80.70       78.60      6.73 o
   0   5   1     1856.27     2018.46     46.56 o
   1   5   1      765.37      812.96     21.89 o
   2   5   1     1395.86     1416.16     48.72 o
   3   5   1     2171.40     2264.20     50.44 o
   4   5   1      415.42      555.68     19.99 o
   5   5   1     7301.32     7999.46    168.90 o
   6   5   1     1808.03     1840.69     55.14 o
   7   5   1      860.48      842.71     28.62 o
   8   5   1     1483.38     1515.10     48.39 o
   9   5   1       40.96       30.23     13.60 o
  10   5   1      175.87      230.46     26.53 o
  11   5   1       12.62       34.76     16.40 o
  12   5   1       26.73       35.77     18.27 o
  13   5   1      144.04      136.14     26.21 o
  14   5   1       15.33       11.56     19.97 o
  15   5   1        0.41       11.46     27.34 o
 -15   6   1       81.71       58.00     29.06 o
 -14   6   1       53.28       13.92     20.79 o
 -13   6   1      874.54     1076.24     67.88 o
 -12   6   1       20.86       23.23     17.64 o
 -11   6   1      225.38      184.24     48.12 o
 -10   6   1     1090.97     1104.80     57.04 o
  -9   6   1     1025.47     1195.22     48.81 o
  -8   6   1     2323.47     2156.27     58.75 o
  -7   6   1      338.72      344.20     19.95 o
  -6   6   1     1423.99     1252.74     37.21 o
  -5   6   1     1898.87     1777.28     43.58 o
  -4   6   1     3054.40     3170.37     68.13 o
  -3   6   1        0.90       11.14      5.29 o
  -2   6   1       40.46       52.03      7.32 o
  -1   6   1      749.33      739.40     19.39 o
   0   6   1        0.29        9.17      4.32 o
   1   6   1      237.80      169.59     10.17 o
   2   6   1        3.36       22.18      6.30 o
   3   6   1        0.22        2.18      5.78 o
   4   6   1     1555.54     1547.94     39.07 o
   5   6   1      209.23      217.94     15.59 o
   6   6   1      286.99      337.06     19.40 o
   7   6   1       11.72       -2.00      8.17 o
   8   6   1      727.43      770.81     41.58 o
   9   6   1      829.22      906.83     43.86 o
  10   6   1        2.00       15.96     14.16 o
  11   6   1      521.11      533.39     38.37 o
  12   6   1        3.03        2.54     16.95 o
  13   6   1      182.30      166.29     38.96 o
  14   6   1       51.76       81.86     26.37 o
  15   6   1        0.04      -11.45     23.49 o
 -15   7   1        6.53       17.79     25.08 o
 -14   7   1      169.95      276.48     51.05 o
 -13   7   1        0.06        2.90     19.97 o
 -12   7   1      532.27      526.84     41.65 o
 -11   7   1       31.94        9.37     15.77 o
 -10   7   1        8.10      -12.77     15.79 o
  -9   7   1       89.55       77.13     17.65 o
  -8   7   1      232.47      180.77     18.77 o
  -7   7   1      205.39      230.43     16.46 o
  -6   7   1     2272.69     2087.04     51.53 o
  -5   7   1      490.12      549.15     19.78 o
  -4   7   1     3064.89     3371.09     72.78 o
  -3   7   1       22.51       33.34      6.11 o
  -2   7   1    11131.64    12018.29    214.68 o
  -1   7   1      686.25      694.12     19.54 o
   0   7   1     1004.59     1094.72     30.30 o
   1   7   1     5558.05     6042.44    120.16 o
   2   7   1      211.33      253.42     13.38 o
   3   7   1     2214.24     2310.05     53.44 o
   4   7   1      442.95      437.27     19.13 o
   5   7   1      635.03      717.88     25.52 o
   6   7   1        5.55       24.74     12.36 o
   7   7   1       33.59       39.61     10.93 o
   8   7   1      930.03      931.49     38.30 o
   9   7   1       45.25       47.70     14.91 o
  10   7   1      200.34      185.00     23.91 o
  11   7   1       43.12       39.07     17.60 o
  12   7   1       84.48       69.62     22.45 o
  13   7   1       14.88       16.29     21.23 o
  14   7   1       37.99       30.62     23.44 o
  15   7   1       59.89       20.49     27.34 o
 -15   8   1      162.60      159.12     36.82 o
 -14   8   1       10.84       17.52     23.87 o
 -13   8   1       16.57        4.14     21.48 o
 -12   8   1        0.06       -2.74     19.03 o
 -11   8   1        3.81        0.20     17.28 o
 -10   8   1       37.32       47.76     18.78 o
  -9   8   1     1255.58     1300.33     57.55 o
  -8   8   1        9.48       24.06     11.88 o
  -7   8   1     2177.37     2149.72     59.91 o
  -6   8   1      146.48      130.67     16.98 o
  -5   8   1       72.38       73.53      9.93 o
  -4   8   1      210.07      237.26     13.20 o
  -3   8   1     2883.80     2830.11     58.95 o
  -2   8   1      127.13      128.79      9.79 o
  -1   8   1        5.41       -1.36      5.17 o
   0   8   1     1457.94     1446.65     38.65 o
   1   8   1       22.90       38.59      7.32 o
   2   8   1     5869.48     6366.23    128.41 o
   3   8   1       53.57       33.32      9.19 o
   4   8   1      407.23      398.90     18.06 o
   5   8   1      524.21      603.33     26.97 o
   6   8   1        1.37        0.12      9.06 o
   7   8   1       22.62       28.32     12.63 o
   8   8   1       25.74       57.15     16.72 o
   9   8   1       86.10       93.28     18.44 o
  10   8   1      331.90      375.46     32.25 o
  11   8   1      142.01       86.35     23.72 o
  12   8   1       53.71       80.67     25.83 o
  13   8   1       11.37      -12.29     22.62 o
  14   8   1       82.20       77.64     36.63 o
 -14   9   1       89.54      113.71     31.56 o
 -13   9   1      107.09      122.18     29.47 o
 -12   9   1       56.25       47.01     21.58 o
 -11   9   1       74.91       69.48     21.65 o
 -10   9   1      328.66      366.34     87.50 o
  -9   9   1       49.97       35.37     19.34 o
  -8   9   1     1038.30     1085.45     52.00 o
  -7   9   1      213.20      225.10     23.56 o
  -6   9   1      776.81      737.76     47.29 o
  -5   9   1      467.00      477.06     20.87 o
  -4   9   1      557.55      636.27     26.11 o
  -3   9   1       30.91       20.05      6.78 o
  -2   9   1     1556.77     1540.14     36.69 o
  -1   9   1        4.45        5.92      6.83 o
   0   9   1      969.34     1005.04     41.76 o
   1   9   1      323.32      384.10     17.20 o
   2   9   1      295.83      281.61     19.33 o
   3   9   1      219.62      253.46     14.84 o
   4   9   1      757.48      813.48     26.91 o
   5   9   1      207.12      185.08     14.85 o
   6   9   1      113.26      100.31     14.04 o
   7   9   1      582.66      472.73     34.23 o
   8   9   1      137.53      181.38     43.47 o
   9   9   1       19.33        3.55     13.90 o
  10   9   1      226.47      279.21     43.63 o
  11   9   1       22.25       41.64     21.75 o
  12   9   1       14.87       23.33     22.37 o
  13   9   1       13.16       -0.97     23.00 o
  14   9   1      692.05      867.46     66.43 o
 -14  10   1        2.35       17.24     26.46 o
 -13  10   1        0.06       19.13     25.17 o
 -12  10   1      707.98      883.92    104.15 o
 -11  10   1      157.73      224.05     32.48 o
 -10  10   1       70.32       54.70     45.27 o
  -9  10   1       23.28       10.14     17.89 o
  -8  10   1      336.60      334.73     34.16 o
  -7  10   1      286.82      269.46     34.54 o
  -6  10   1      117.32      116.79     19.23 o
  -5  10   1       26.76       31.42     10.50 o
  -4  10   1      502.45      451.26     22.28 o
  -3  10   1      457.85      417.78     25.98 o
  -2  10   1       58.78       47.36      8.24 o
  -1  10   1     1351.46     1476.88     41.06 o
   0  10   1      226.71      184.83     14.04 o
   1  10   1      621.01      597.45     30.89 o
   2  10   1       21.78       14.91      8.07 o
   3  10   1      286.42      340.45     17.61 o
   4  10   1      762.52      771.87     28.39 o
   5  10   1       65.76       55.28     13.16 o
   6  10   1      396.89      456.58     25.98 o
   7  10   1       53.18       37.26     19.90 o
   8  10   1      478.39      502.83     45.86 o
   9  10   1      592.67      566.45     51.71 o
  10  10   1       34.83        1.74     18.39 o
  11  10   1       94.73      103.26     26.48 o
  12  10   1       39.35       46.74     24.29 o
  13  10   1       18.21       28.75     24.96 o
  14  10   1        7.05       18.06     33.91 o
 -13  11   1      330.27      347.21     70.40 o
 -12  11   1      117.55       85.94     31.90 o
 -11  11   1       13.53       14.12     20.73 o
 -10  11   1      127.90       44.36     25.19 o
  -9  11   1      214.80      152.65     39.98 o
  -8  11   1       50.70       46.53     22.39 o
  -7  11   1      468.30      430.24     34.92 o
  -6  11   1       65.70       34.68     19.51 o
  -5  11   1      510.20      570.09     43.08 o
  -4  11   1      823.11      822.12     31.29 o
  -3  11   1     1059.17     1153.60     38.24 o
  -2  11   1      395.18      425.31     24.05 o
  -1  11   1     1693.90     1758.83     51.20 o
   0  11   1      154.62       96.32     23.16 o
   1  11   1       28.23       11.68      8.35 o
   2  11   1      169.69      169.98     14.23 o
   3  11   1       38.30       53.45     11.53 o
   4  11   1     1461.19     1430.58     50.68 o
   5  11   1      191.02      225.73     23.79 o
   6  11   1      237.08      184.21     24.46 o
   7  11   1     1061.02     1103.10     64.36 o
   8  11   1      294.01      336.48     40.57 o
   9  11   1       11.36        2.60     19.71 o
  10  11   1       74.30       94.41     24.70 o
  11  11   1       57.90       51.31     22.73 o
  12  11   1       50.26       50.44     25.12 o
  13  11   1        9.53       22.11     26.68 o
 -13  12   1       36.27       39.69     28.72 o
 -12  12   1       23.68       34.51     25.17 o
 -11  12   1       46.74       36.89     36.19 o
 -10  12   1      311.68      327.15     43.97 o
  -9  12   1      974.87      971.16     66.79 o
  -8  12   1       18.11        5.10     19.14 o
  -7  12   1      167.44      165.08     25.43 o
  -6  12   1      245.48      123.67     54.76 o
  -5  12   1      116.63      114.81     19.97 o
  -4  12   1        8.78       -5.93     13.21 o
  -3  12   1      962.62      940.66     37.49 o
  -2  12   1        6.80        4.13     11.10 o
  -1  12   1      236.26      273.45     20.67 o
   0  12   1     3599.75     3703.95    132.52 o
   1  12   1     3502.50     3376.33    233.52 o
   2  12   1      489.25      428.27     32.49 o
   3  12   1      197.15      207.08     21.56 o
   4  12   1     2242.82     2271.90     71.24 o
   5  12   1     1733.50     1717.20     68.55 o
   6  12   1      125.77      118.53     21.52 o
   7  12   1      127.03       94.66     47.13 o
   8  12   1       32.25       30.47     23.99 o
   9  12   1      429.04      586.24     55.73 o
  10  12   1       51.60       54.19     22.66 o
  11  12   1       58.48       60.45     24.96 o
  12  12   1      571.65      646.20     61.29 o
 -12  13   1       74.06      100.57     29.44 o
 -11  13   1      146.77      103.11     35.22 o
 -10  13   1      220.20      241.91     39.77 o
  -9  13   1       26.85       -0.49     22.94 o
  -8  13   1      193.14      131.19     30.56 o
  -7  13   1      296.78      270.91     40.29 o
  -6  13   1      150.46      199.05     27.10 o
  -5  13   1       25.79       17.63     15.12 o
  -4  13   1        0.45       12.33     14.33 o
  -3  13   1        0.02        2.25     16.48 o
  -2  13   1      318.97      262.56     28.35 o
  -1  13   1      538.86      510.32     33.64 o
   0  13   1       14.81       18.84     15.36 o
   1  13   1      461.10      463.09     43.34 o
   2  13   1      115.48      151.81     21.53 o
   3  13   1       15.51        6.71     19.05 o
   4  13   1       82.13       44.89     29.49 o
   5  13   1        6.70       18.05     18.59 o
   6  13   1        0.72        3.79     17.24 o
   7  13   1      200.61      189.06     52.15 o
   8  13   1        2.83       10.94     21.62 o
   9  13   1       54.37       38.46     25.22 o
  10  13   1       64.51       57.83     30.39 o
  11  13   1       29.15       48.97     25.81 o
  12  13   1        0.30       19.41     27.00 o
 -12  14   1      117.64      178.02     52.57 o
 -11  14   1      261.96      359.25     52.27 o
 -10  14   1        3.34      -15.73     36.28 o
  -9  14   1       48.02       66.78     27.41 o
  -8  14   1       46.56       79.22     27.27 o
  -7  14   1      109.20       76.49     32.07 o
  -6  14   1       18.91       22.16     32.67 o
  -5  14   1       61.91      108.43     26.51 o
  -4  14   1       22.15       21.89     19.14 o
  -3  14   1      604.42      562.88     54.36 o
  -2  14   1      369.46      347.84     57.11 o
  -1  14   1     1357.91     1466.49     66.02 o
   0  14   1      219.77      255.04     38.05 o
   1  14   1      167.96       92.08     56.70 o
   2  14   1      476.56      488.74     48.37 o
   3  14   1      268.33      199.65     32.79 o
   4  14   1        4.82       -7.95     20.76 o
   5  14   1      714.65      656.24     66.61 o
   6  14   1      519.50      365.79     43.37 o
   7  14   1       11.47       29.67     27.60 o
   8  14   1       18.54       13.36     27.97 o
   9  14   1       73.52       49.60     31.57 o
  10  14   1        5.34       -8.25     45.73 o
  11  14   1      156.09      145.86     39.45 o
 -11  15   1       49.43       13.61     38.45 o
 -10  15   1       17.86       64.87     38.08 o
  -9  15   1        5.31       34.98     32.18 o
  -8  15   1      121.67      105.57     39.63 o
  -7  15   1      170.63      113.12     57.08 o
  -6  15   1        3.71       17.65     22.52 o
  -5  15   1        2.43       10.91     22.00 o
  -4  15   1        0.13       -6.92     19.71 o
  -3  15   1      402.95      398.92     44.88 o
  -2  15   1        0.41        5.32     20.71 o
  -1  15   1       33.51       28.04     20.60 o
   0  15   1      112.74      141.43     30.10 o
   1  15   1      158.54      134.24     26.81 o
   2  15   1      362.51      353.15     41.56 o
   3  15   1      216.67      231.38     35.95 o
   4  15   1       42.95       64.00     45.40 o
   5  15   1       90.34       90.99     27.97 o
   6  15   1      184.95      206.18     43.74 o
   7  15   1       93.96       83.53     35.99 o
   8  15   1      291.52      337.71     58.22 o
   9  15   1        9.38       35.92     34.12 o
  10  15   1       49.90       16.87     33.04 o
 -10  16   1      156.41      169.64     61.93 o
  -9  16   1      101.14      169.48     57.38 o
  -8  16   1      108.07      120.59     42.07 o
  -7  16   1      572.38      650.82    122.27 o
  -6  16   1        0.27       16.35     25.51 o
  -5  16   1       70.34       85.25     33.25 o
  -4  16   1      247.11      172.42     38.64 o
  -3  16   1      484.10      519.40     81.90 o
  -2  16   1       16.02       17.93     23.32 o
  -1  16   1      870.80      855.03     64.67 o
   0  16   1      133.63       91.82     28.25 o
   1  16   1      159.12      182.89     30.87 o
   2  16   1        0.74        4.50     20.09 o
   3  16   1      276.92      221.07     37.96 o
   4  16   1      136.74       99.89     30.63 o
   5  16   1       78.91       79.80     29.23 o
   6  16   1      107.83       87.77     35.57 o
   7  16   1        0.11       23.73     31.01 o
   8  16   1      185.89      259.17    106.98 o
   9  16   1       75.39       32.26     38.22 o
  -8  17   1       25.18       88.67     40.27 o
  -7  17   1      512.81      498.76    135.37 o
  -6  17   1        6.64       -7.25     25.93 o
  -5  17   1      135.07      198.47     39.14 o
  -4  17   1      132.84       96.25     31.77 o
  -3  17   1        7.35        6.12     25.07 o
  -2  17   1      383.27      411.01     49.47 o
  -1  17   1      239.07      299.07     63.43 o
   0  17   1        9.60       31.30     22.77 o
   1  17   1       93.01      113.98     28.99 o
   2  17   1      315.47      316.18     48.71 o
   3  17   1       55.31        8.48     24.69 o
   4  17   1       18.46       38.29     27.80 o
   5  17   1      251.45      296.71     45.42 o
   6  17   1        1.18       15.45     58.69 o
   7  17   1      197.47      171.73     48.16 o
   8  17   1      190.77      188.53     53.43 o
  -7  18   1       65.11       94.02     70.27 o
  -6  18   1      132.22       91.54     46.71 o
  -5  18   1       10.39       -6.16     36.67 o
  -4  18   1       97.46       43.59     33.50 o
  -3  18   1      156.45      193.98     41.32 o
  -2  18   1       51.63       86.40     32.63 o
  -1  18   1       19.90      -12.94     22.46 o
   0  18   1      191.84      232.45     38.43 o
   1  18   1       23.07       10.36     23.36 o
   2  18   1        3.67        3.17     24.06 o
   3  18   1        7.71       12.20     24.72 o
   4  18   1       24.06       11.90     26.39 o
   5  18   1        0.56      -24.70     26.52 o
   6  18   1       25.52       29.61     37.77 o
   7  18   1       28.75       66.23     49.23 o
  -5  19   1       67.01       58.60     47.05 o
  -4  19   1       92.52      127.19     54.88 o
  -3  19   1       10.51       20.91     42.63 o
  -2  19   1        5.69      -26.35     30.56 o
  -1  19   1       81.64      134.02     53.20 o
   0  19   1       57.73       81.12     39.49 o
   1  19   1       75.51       79.30     36.03 o
   2  19   1        8.28       16.28     33.18 o
   3  19   1       53.73        0.61     32.80 o
   4  19   1        3.25       24.73     34.89 o
   5  19   1       56.80      102.52     46.49 o
  -2  20   1        8.53       40.53     38.84 o
  -1  20   1      178.26      163.91     54.01 o
   0  20   1      149.70      284.94     57.34 o
   1  20   1        8.19      -11.31     34.55 o
 -16   0   2      772.35      853.70     93.89 o
 -14   0   2       64.47       65.38     35.78 o
 -12   0   2     1049.46     1039.15     83.40 o
 -10   0   2      889.49      937.14     56.70 o
  -8   0   2      533.59      673.09     33.85 o
  -6   0   2      545.78      704.27     30.60 o
  -4   0   2      785.54      917.72     43.57 o
  -2   0   2     5766.57     5293.17    119.98 o
   0   0   2     4123.91     3884.76    181.80 o
   2   0   2     4440.77     4592.28    163.25 o
   4   0   2      345.41      350.05     28.05 o
   6   0   2      900.41     1128.69     60.02 o
   8   0   2     1245.31     1165.46     69.32 o
  10   0   2      348.87      417.49     69.45 o
  12   0   2      442.72      331.54     57.52 o
  14   0   2      368.06      465.74     76.37 o
 -16   1   2        2.67       16.71     26.77 o
 -15   1   2      212.31      212.19     37.78 o
 -14   1   2      685.92      787.53     57.75 o
 -13   1   2      279.99      297.78     41.55 o
 -12   1   2       23.40       24.40     15.00 o
 -11   1   2       95.63      106.75     19.33 o
 -10   1   2        6.04        0.51     10.44 o
  -9   1   2      779.46      718.67     29.06 o
  -8   1   2     1406.15     1399.42     40.75 o
  -7   1   2     2014.10     2044.32     45.68 o
  -6   1   2     2559.73     2807.54     57.15 o
  -5   1   2     1254.57     1184.49     30.30 o
  -4   1   2     6719.65     6418.29    131.86 o
  -3   1   2     4320.76     4902.00     93.66 o
  -2   1   2    17748.34    16923.07    275.31 o
  -1   1   2     3254.10     3410.34     66.26 o
   0   1   2     7193.95     7427.37    187.40 o
   1   1   2     4386.21     4871.55     92.62 o
   2   1   2     2296.54     2537.89     60.60 o
   3   1   2     2292.54     2196.42     55.35 o
   4   1   2     2881.98     2905.75     72.46 o
   5   1   2       12.10       19.07      8.24 o
   6   1   2      292.75      252.52     18.58 o
   7   1   2      692.86      730.42     32.66 o
   8   1   2       13.22        0.41     10.01 o
   9   1   2     1713.00     1681.19     63.86 o
  10   1   2        0.08       13.29     13.20 o
  11   1   2     1338.44     1405.96     74.92 o
  12   1   2       20.77        8.74     19.20 o
  13   1   2        1.82       -4.63     18.29 o
  14   1   2      256.61      278.50     38.73 o
  15   1   2      210.40      217.70     38.66 o
 -16   2   2       36.11       24.14     28.51 o
 -15   2   2       76.02      109.51     34.82 o
 -14   2   2       26.97       42.37     28.54 o
 -13   2   2        7.62       23.42     17.53 o
 -12   2   2       17.91       -3.55     14.77 o
 -11   2   2     3021.05     3013.94     98.41 o
 -10   2   2       46.99       60.62     18.76 o
  -9   2   2      538.77      551.60     30.13 o
  -8   2   2      632.81      738.89     29.86 o
  -7   2   2      839.99      995.91     33.00 o
  -6   2   2       30.13       59.51      9.44 o
  -5   2   2        1.24       18.36      7.21 o
  -4   2   2      861.60      937.28     38.53 o
  -3   2   2      973.32      881.39     23.95 o
  -2   2   2     3934.16     4039.29     78.41 o
  -1   2   2        7.03       15.00      3.65 o
   0   2   2    12103.15    13171.88    263.69 o
   1   2   2    25512.20    26851.11    533.61 o
   2   2   2      456.61      456.48     14.62 o
   3   2   2      444.35      563.86     19.40 o
   4   2   2      173.78      243.70     14.00 o
   5   2   2     1041.63      956.56     36.89 o
   6   2   2      669.66      742.60     31.38 o
   7   2   2      157.75      141.97     25.91 o
   8   2   2      666.46      657.90     51.17 o
   9   2   2     1214.93     1212.45     48.29 o
  10   2   2        7.37        2.29     12.54 o
  11   2   2       31.44       28.31     20.94 o
  12   2   2       15.85       33.41     19.38 o
  13   2   2      228.22      273.49     54.32 o
  14   2   2      171.97       81.88     29.12 o
  15   2   2        3.54       -4.04     24.42 o
 -16   3   2        4.41      -10.13     25.80 o
 -15   3   2        0.06      -10.74     21.22 o
 -14   3   2      816.08      800.43     52.75 o
 -13   3   2      175.67      177.96     27.07 o
 -12   3   2       49.92       38.84     24.58 o
 -11   3   2       42.59       43.69     19.35 o
 -10   3   2     2315.41     2310.11     74.05 o
  -9   3   2      413.10      373.97     27.19 o
  -8   3   2       57.72      103.69     13.14 o
  -7   3   2      762.27      760.54     28.63 o
  -6   3   2      326.81      353.22     22.41 o
  -5   3   2       28.01       24.43      8.01 o
  -4   3   2     4954.73     4866.20    104.56 o
  -3   3   2     3845.57     3545.77     70.87 o
  -2   3   2    23281.32    22954.32    376.37 o
  -1   3   2       41.58        9.18      4.93 o
   0   3   2     1078.43     1107.27     25.23 o
   1   3   2     3958.93     4232.65     89.57 o
   2   3   2        1.09        3.13      5.41 o
   3   3   2      968.18     1027.29     31.88 o
   4   3   2      334.53      282.58     15.49 o
   5   3   2     2016.94     2025.71     52.07 o
   6   3   2     1724.57     2017.76     53.70 o
   7   3   2       44.54       67.60     11.03 o
   8   3   2      598.80      600.86     33.00 o
   9   3   2      255.30      271.91     27.24 o
  10   3   2     1926.07     1829.60     64.06 o
  11   3   2      270.86      299.77     39.39 o
  12   3   2       64.88       51.31     20.86 o
  13   3   2      242.87      248.40     82.58 o
  14   3   2      212.86      194.29     38.31 o
  15   3   2      314.91      424.20     48.24 o
 -16   4   2      477.32      617.11     51.63 o
 -15   4   2       48.51       16.58     22.57 o
 -14   4   2       33.27       27.35     21.59 o
 -13   4   2       70.05       71.60     23.47 o
 -12   4   2       44.48       51.27     18.39 o
 -11   4   2       53.79       47.53     16.23 o
 -10   4   2     1255.57     1274.29     52.39 o
  -9   4   2       50.04       51.55     10.96 o
  -8   4   2        3.26       -4.56      7.10 o
  -7   4   2      758.57      646.93     25.68 o
  -6   4   2       54.00       38.54      9.21 o
  -5   4   2       12.53       14.20      6.45 o
  -4   4   2     1204.71     1098.98     33.72 o
  -3   4   2      923.31      885.53     22.80 o
  -2   4   2     4455.31     4533.02     84.57 o
  -1   4   2       11.92        8.58      5.26 o
   0   4   2     2669.97     2936.50     59.60 o
   1   4   2       35.33       45.92      9.94 o
   2   4   2      893.56      774.93     26.09 o
   3   4   2      948.51     1014.47     41.03 o
   4   4   2     1655.54     1891.00     47.16 o
   5   4   2      431.97      456.90     24.16 o
   6   4   2      611.77      573.52     25.41 o
   7   4   2      324.54      350.79     23.76 o
   8   4   2      179.81      151.31     17.11 o
   9   4   2      206.63      198.91     23.32 o
  10   4   2      257.19      216.16     24.62 o
  11   4   2     1131.78     1137.58     53.66 o
  12   4   2      229.33      288.67     62.74 o
  13   4   2      137.48      111.95     55.60 o
  14   4   2      453.51      355.18     42.27 o
  15   4   2      277.20      239.38     49.53 o
 -16   5   2      274.11      183.35     34.06 o
 -15   5   2        0.32        0.40     20.69 o
 -14   5   2      365.74      354.33     41.04 o
 -13   5   2      230.69      175.08     27.50 o
 -12   5   2        1.10       31.29     17.40 o
 -11   5   2      617.11      658.81     41.21 o
 -10   5   2      133.60      113.78     38.59 o
  -9   5   2       10.99       11.68      9.98 o
  -8   5   2        5.39        5.45      8.93 o
  -7   5   2      147.57      148.28     14.63 o
  -6   5   2      999.70     1011.45     29.41 o
  -5   5   2      716.75      694.30     22.54 o
  -4   5   2      437.62      289.16     17.26 o
  -3   5   2      373.38      370.82     22.09 o
  -2   5   2      972.00     1016.21     24.63 o
  -1   5   2      424.49      441.05     15.60 o
   0   5   2      758.87      802.65     26.81 o
   1   5   2     1437.72     1468.87     37.32 o
   2   5   2     3429.80     4134.35     91.22 o
   3   5   2      574.71      564.85     23.65 o
   4   5   2     1022.72      941.86     29.48 o
   5   5   2      959.92      950.20     30.83 o
   6   5   2     1071.87      992.31     30.11 o
   7   5   2     3234.55     3256.28     81.97 o
   8   5   2     1102.87      983.99     50.58 o
   9   5   2        1.16       27.49     13.69 o
  10   5   2      749.16      725.95     41.59 o
  11   5   2      203.79      154.25     23.82 o
  12   5   2       17.05       13.79     16.61 o
  13   5   2       59.10       54.50     33.13 o
  14   5   2      119.00       73.14     28.58 o
  15   5   2       76.39       99.42     31.56 o
 -16   6   2       20.55       10.89     31.84 o
 -15   6   2        4.18       25.35     24.38 o
 -14   6   2       12.36      -10.57     19.68 o
 -13   6   2        1.56       -4.33     17.80 o
 -12   6   2       89.76       88.24     31.81 o
 -11   6   2        1.78       17.37     14.99 o
 -10   6   2       88.32       77.12     24.95 o
  -9   6   2        2.12        7.99     14.79 o
  -8   6   2      793.12      751.19     39.50 o
  -7   6   2      870.95      935.98     32.97 o
  -6   6   2     1083.25     1003.07     30.69 o
  -5   6   2     1322.57     1160.57     33.93 o
  -4   6   2      660.20      710.74     20.17 o
  -3   6   2     6391.58     6658.99    122.01 o
  -2   6   2      520.42      546.30     19.96 o
  -1   6   2       41.04       67.26      7.87 o
   0   6   2     1820.32     1856.12     45.03 o
   1   6   2     4275.19     4563.66     99.41 o
   2   6   2       54.94       59.92      8.60 o
   3   6   2      113.75      122.54     12.62 o
   4   6   2     3165.65     3339.98     72.83 o
   5   6   2      214.45      232.49     16.32 o
   6   6   2      143.13      124.51     13.00 o
   7   6   2      137.00      163.11     32.33 o
   8   6   2      365.27      337.01     27.39 o
   9   6   2        2.42        6.03     11.98 o
  10   6   2     1103.38     1194.58     57.64 o
  11   6   2      153.31      116.41     26.30 o
  12   6   2      231.32      261.82     32.85 o
  13   6   2      226.03      293.72     32.96 o
  14   6   2       25.22       31.30     22.96 o
  15   6   2        4.38       20.31     27.54 o
 -15   7   2        0.02      -19.72     22.78 o
 -14   7   2       23.85       17.96     23.09 o
 -13   7   2      212.47      310.50     44.75 o
 -12   7   2       38.37       35.84     18.51 o
 -11   7   2       53.03       90.48     20.16 o
 -10   7   2       16.22       15.96     13.82 o
  -9   7   2     1081.65     1045.91     44.66 o
  -8   7   2      478.17      516.69     38.47 o
  -7   7   2       56.21       44.56     10.82 o
  -6   7   2      421.15      461.54     20.03 o
  -5   7   2      111.16      116.98      9.44 o
  -4   7   2      630.30      571.45     18.34 o
  -3   7   2      625.74      562.29     21.91 o
  -2   7   2     1226.31     1311.88     34.48 o
  -1   7   2       31.99       75.32      8.96 o
   0   7   2      703.59      776.94     33.43 o
   1   7   2      165.96      202.52     15.58 o
   2   7   2       30.07       44.27      8.46 o
   3   7   2      417.18      543.18     37.63 o
   4   7   2       15.91        7.63      7.24 o
   5   7   2     2011.86     2125.82     52.53 o
   6   7   2     1087.02     1134.29     38.14 o
   7   7   2      371.40      359.70     28.07 o
   8   7   2      685.23      804.16     41.91 o
   9   7   2        2.56        1.60     13.19 o
  10   7   2      490.98      473.99     35.86 o
  11   7   2      221.24      181.91     28.57 o
  12   7   2        0.61        4.43     18.10 o
  13   7   2       24.99       14.90     20.26 o
  14   7   2        3.25        3.53     21.68 o
 -15   8   2       54.42       81.70     30.69 o
 -14   8   2        3.23       -5.05     22.18 o
 -13   8   2       32.43       14.16     21.20 o
 -12   8   2       56.46       62.70     22.73 o
 -11   8   2        6.97       12.79     17.09 o
 -10   8   2       11.33       22.94     18.19 o
  -9   8   2      119.53      115.88     21.98 o
  -8   8   2     1100.88     1099.44     65.80 o
  -7   8   2      123.57       76.99     15.74 o
  -6   8   2      894.92      863.39     36.15 o
  -5   8   2      214.11      204.36     12.15 o
  -4   8   2     2476.53     2680.54     56.51 o
  -3   8   2      459.73      548.23     21.10 o
  -2   8   2      222.08      245.39     26.36 o
  -1   8   2       78.31       81.03      9.63 o
   0   8   2     3158.91     3469.66     79.44 o
   1   8   2      559.88      706.09     23.13 o
   2   8   2       23.31       25.07      7.16 o
   3   8   2       22.23       -2.50      7.19 o
   4   8   2     1283.25     1351.71     40.54 o
   5   8   2      354.78      346.18     19.51 o
   6   8   2      161.27      165.07     20.37 o
   7   8   2      670.56      703.81     37.61 o
   8   8   2        0.92        2.73     12.22 o
   9   8   2      194.66      249.16     25.97 o
  10   8   2       12.24       45.38     17.24 o
  11   8   2      116.42      116.01     22.63 o
  12   8   2        8.39       31.43     20.44 o
  13   8   2       65.65       67.65     33.82 o
  14   8   2        5.64       -3.35     25.72 o
 -15   9   2        0.80       22.57     25.68 o
 -14   9   2      172.26      162.14     35.02 o
 -13   9   2        5.08       -3.62     21.91 o
 -12   9   2      178.40      183.45     29.62 o
 -11   9   2      400.15      435.17     55.91 o
 -10   9   2       39.35       10.75     20.84 o
  -9   9   2       50.85       35.30     19.23 o
  -8   9   2     1294.62     1364.98     58.06 o
  -7   9   2     4857.55     4922.36    141.97 o
  -6   9   2     1703.37     1589.20    106.30 o
  -5   9   2      539.24      453.50     21.07 o
  -4   9   2      525.83      532.24     29.11 o
  -3   9   2      556.95      542.22     22.01 o
  -2   9   2      120.82       93.71     11.86 o
  -1   9   2       24.98       30.85      6.46 o
   0   9   2      264.33      309.69     16.10 o
   1   9   2      500.80      435.65     19.77 o
   2   9   2      903.58      937.52     32.41 o
   3   9   2      166.17      133.00     19.04 o
   4   9   2       98.71       90.65     11.94 o
   5   9   2      628.03      617.44     26.23 o
   6   9   2      483.36      486.00     39.13 o
   7   9   2      255.47      327.90     29.94 o
   8   9   2      774.74      857.19     48.55 o
   9   9   2      180.84      132.36     22.01 o
  10   9   2       15.92       33.13     16.94 o
  11   9   2      286.56      273.98     44.44 o
  12   9   2       20.79       38.46     23.85 o
  13   9   2       30.95       44.69     26.90 o
  14   9   2       94.53      113.68     32.74 o
 -14  10   2        0.25        1.26     24.04 o
 -13  10   2        1.69        9.58     23.36 o
 -12  10   2      229.87      182.78     31.07 o
 -11  10   2      129.31       97.06     29.59 o
 -10  10   2       14.76       36.20     23.05 o
  -9  10   2      194.52      187.63     31.01 o
  -8  10   2      875.47      964.35     76.12 o
  -7  10   2     2671.21     2856.68     94.23 o
  -6  10   2     2881.24     2481.64    166.74 o
  -5  10   2       24.13       10.86     13.54 o
  -4  10   2       63.78       77.39     11.37 o
  -3  10   2       64.16       71.87     14.16 o
  -2  10   2      128.78       82.19     12.03 o
  -1  10   2      975.15      923.39     33.04 o
   0  10   2        0.52        5.15      6.62 o
   1  10   2      455.79      457.89     24.77 o
   2  10   2      943.05      906.79     32.65 o
   3  10   2     2917.30     2900.28     68.36 o
   4  10   2     4016.64     3982.56     83.92 o
   5  10   2      795.87      827.67     29.88 o
   6  10   2     2052.80     2192.43     62.06 o
   7  10   2       72.21       66.53     20.19 o
   8  10   2      619.83      718.98     55.88 o
   9  10   2       99.27      103.91     26.32 o
  10  10   2      451.45      526.85     45.24 o
  11  10   2        5.33       -0.49     20.74 o
  12  10   2       10.84       16.23     22.65 o
  13  10   2       11.73      -13.34     23.82 o
 -14  11   2       18.52       35.21     29.34 o
 -13  11   2       45.79       33.96     26.12 o
 -12  11   2      256.85      261.93     36.26 o
 -11  11   2       15.89       39.37     24.40 o
 -10  11   2      125.67      136.25     31.19 o
  -9  11   2       55.10       69.41     30.24 o
  -8  11   2       17.70       36.74     18.12 o
  -7  11   2     1750.23     1656.82     66.54 o
  -6  11   2       73.87       62.97     16.93 o
  -5  11   2      443.37      440.16     32.59 o
  -4  11   2      323.08      366.09     33.86 o
  -3  11   2        5.97       15.34     10.40 o
  -2  11   2      181.03      179.94     17.23 o
  -1  11   2      223.46      198.34     22.74 o
   0  11   2        7.73        5.54      8.98 o
   1  11   2       62.01       54.52     14.95 o
   2  11   2        1.02        6.04      9.02 o
   3  11   2      279.65      300.64     19.14 o
   4  11   2      315.43      263.13     22.01 o
   5  11   2       22.54       25.12     13.97 o
   6  11   2      243.87      254.30     40.97 o
   7  11   2      777.85      858.36     57.42 o
   8  11   2      441.90      504.18     48.33 o
   9  11   2       54.86       84.18     23.54 o
  10  11   2        4.05      -13.37     17.65 o
  11  11   2      138.53      189.13     34.20 o
  12  11   2       10.54       24.76     25.76 o
  13  11   2        0.08      -16.94     24.84 o
 -13  12   2       75.75      111.68     32.01 o
 -12  12   2       16.80       40.70     24.63 o
 -11  12   2      118.64      133.16     35.60 o
 -10  12   2       61.73       56.50     26.55 o
  -9  12   2      206.86      179.74     34.05 o
  -8  12   2      356.55      402.84     36.38 o
  -7  12   2     1011.47     1151.37     65.76 o
  -6  12   2        5.35        1.77     14.38 o
  -5  12   2      310.06      293.11     35.83 o
  -4  12   2     1196.09     1257.05     54.31 o
  -3  12   2       21.06       16.06     12.56 o
  -2  12   2       33.55       36.65     12.35 o
  -1  12   2       47.67       23.95     11.16 o
   0  12   2        4.45        7.25     10.59 o
   1  12   2      890.92      903.09     53.61 o
   2  12   2     1198.81     1138.11     61.14 o
   3  12   2     3499.79     3509.26    101.33 o
   4  12   2     1007.06     1070.77     58.59 o
   5  12   2      553.29      520.25     45.79 o
   6  12   2      342.26      304.76     36.85 o
   7  12   2      780.30      799.08    109.63 o
   8  12   2       18.90       25.91     22.26 o
   9  12   2      494.10      540.39     54.25 o
  10  12   2       50.45       98.24     26.77 o
  11  12   2       61.35       44.76     31.18 o
  12  12   2        9.15       11.35     25.89 o
 -12  13   2      154.71       86.13     29.09 o
 -11  13   2      998.99     1369.93    148.03 o
 -10  13   2       13.63        2.02     23.17 o
  -9  13   2        0.06      -10.65     20.49 o
  -8  13   2      214.39      172.26     28.13 o
  -7  13   2      415.37      432.75     43.07 o
  -6  13   2       67.77       80.48     20.23 o
  -5  13   2      500.11      546.29     39.31 o
  -4  13   2      161.12      141.57     22.84 o
  -3  13   2        3.60        1.91     14.02 o
  -2  13   2        0.03       -2.36     14.54 o
  -1  13   2      137.28      115.93     20.93 o
   0  13   2        0.02       20.54     14.30 o
   1  13   2        2.76       -4.19     13.34 o
   2  13   2       18.67       23.45     16.10 o
   3  13   2       64.18       35.81     16.62 o
   4  13   2      290.96      311.48     37.27 o
   5  13   2       10.44        9.35     17.93 o
   6  13   2      317.52      386.60     52.64 o
   7  13   2     1009.59     1067.09     66.89 o
   8  13   2       76.25       56.11     25.22 o
   9  13   2      194.51      232.40     70.94 o
  10  13   2       42.56       73.05     27.37 o
  11  13   2        3.51       25.84     24.53 o
  12  13   2        7.90       16.43     28.47 o
 -12  14   2       11.64       38.65     33.58 o
 -11  14   2       71.26       39.34     30.96 o
 -10  14   2       12.46       14.68     25.99 o
  -9  14   2      246.18      227.79     64.78 o
  -8  14   2      628.35      757.28     59.74 o
  -7  14   2      762.34      751.70     49.67 o
  -6  14   2       90.28      102.57     28.37 o
  -5  14   2       21.55       22.43     20.96 o
  -4  14   2      270.85      236.13     45.55 o
  -3  14   2      108.92      105.59     25.69 o
  -2  14   2     1783.22     1809.70     86.08 o
  -1  14   2     1027.90      951.24     61.93 o
   0  14   2      772.07      706.45     45.92 o
   1  14   2     2206.14     2160.99    104.34 o
   2  14   2       42.38       22.40     17.65 o
   3  14   2      552.06      637.21     52.12 o
   4  14   2      351.41      344.03     41.61 o
   5  14   2      119.81      146.34     30.42 o
   6  14   2        1.00       17.26     23.78 o
   7  14   2      286.36      197.34     43.97 o
   8  14   2      258.00      264.51     50.54 o
   9  14   2      517.65      499.28     67.56 o
  10  14   2        7.03       11.00     26.73 o
  11  14   2       93.85       78.11     38.73 o
 -11  15   2      103.59      108.40     43.86 o
 -10  15   2       27.40       79.01     38.97 o
  -9  15   2       10.74       11.69     31.09 o
  -8  15   2        0.33       15.18     26.54 o
  -7  15   2        2.45        5.74     23.24 o
  -6  15   2      355.83      458.60     49.63 o
  -5  15   2       31.69       28.94     22.71 o
  -4  15   2      169.93      156.83     31.87 o
  -3  15   2        8.98        5.05     19.82 o
  -2  15   2       62.33       81.05     27.92 o
  -1  15   2      146.00       78.91     57.50 o
   0  15   2       13.65       29.88     22.60 o
   1  15   2        0.14        8.79     19.77 o
   2  15   2        0.03       21.43     19.51 o
   3  15   2        2.31       -0.81     19.78 o
   4  15   2       25.25       24.87     24.39 o
   5  15   2       81.48       92.01     39.51 o
   6  15   2       32.19      -20.78     25.01 o
   7  15   2      109.91      176.52     43.27 o
   8  15   2       40.79        3.02     32.49 o
   9  15   2       85.59      152.24     45.30 o
  10  15   2       35.28       11.98     27.74 o
 -10  16   2        6.29      -41.06     51.54 o
  -9  16   2       54.67      111.51     69.65 o
  -8  16   2       95.41      152.98     45.41 o
  -7  16   2      245.88      227.96     40.59 o
  -6  16   2      102.17      158.04     35.71 o
  -5  16   2       13.91       22.50     23.51 o
  -4  16   2      323.00      330.96     73.18 o
  -3  16   2       98.59       35.54     25.60 o
  -2  16   2       13.79       37.83     35.44 o
  -1  16   2      264.65      266.08     40.52 o
   0  16   2      204.62      212.65     38.97 o
   1  16   2      122.42       80.12     31.15 o
   2  16   2      335.33      342.58     38.91 o
   3  16   2        8.77        4.94     21.39 o
   4  16   2       14.46       36.90     25.72 o
   5  16   2       89.71       21.19     23.48 o
   6  16   2        5.97       20.26     32.23 o
   7  16   2       51.37       45.40     35.31 o
   8  16   2        8.38       16.48     33.81 o
   9  16   2       27.31      -17.22     33.27 o
  -9  17   2        2.28      -24.09     51.71 o
  -8  17   2       31.89       47.15     59.91 o
  -7  17   2       14.90       -9.51     36.85 o
  -6  17   2       56.16       41.27     55.47 o
  -5  17   2       47.39       43.76     38.56 o
  -4  17   2      156.36      103.40     42.99 o
  -3  17   2        1.42        7.12     24.39 o
  -2  17   2       54.26       43.24     41.08 o
  -1  17   2        0.20       13.68     25.71 o
   0  17   2       11.36        8.42     25.14 o
   1  17   2       33.05       39.90     24.80 o
   2  17   2        5.86        3.85     21.79 o
   3  17   2       30.39       -7.29     21.04 o
   4  17   2      146.99      211.72     59.96 o
   5  17   2      241.16      296.59     52.30 o
   6  17   2        3.83       25.53     31.15 o
   7  17   2      136.27      123.07     45.84 o
   8  17   2       18.47       45.98     39.86 o
  -7  18   2       48.34      -43.62     43.62 o
  -6  18   2       36.15       30.12     41.41 o
  -5  18   2       50.13       92.24     76.45 o
  -4  18   2       18.19       29.29     39.28 o
  -3  18   2        2.77       42.52     37.71 o
  -2  18   2       80.34      107.97     43.70 o
  -1  18   2        0.77        9.33     35.47 o
   0  18   2      314.37      351.29     52.97 o
   1  18   2       51.77       95.49     41.05 o
   2  18   2        2.67       -2.27     29.38 o
   3  18   2       64.23       28.05     31.16 o
   4  18   2      133.33      150.98     41.07 o
   5  18   2       45.14       27.07     36.72 o
   6  18   2        4.42       14.08     35.43 o
  -5  19   2       99.01       86.15     61.85 o
  -4  19   2        0.32       68.56     58.94 o
  -3  19   2       67.00      111.76     45.61 o
  -2  19   2        0.00       -0.69     40.52 o
  -1  19   2      130.62      156.15     44.28 o
   0  19   2        3.29       31.06     34.04 o
   1  19   2       11.23       14.22     33.55 o
   2  19   2        4.78      -20.26     29.39 o
   3  19   2      194.26      178.95     44.80 o
   4  19   2        1.63       36.79     34.64 o
  -1  20   2        0.30       55.73     39.59 o
   0  20   2       19.69       30.98     39.37 o
   1  20   2      118.75      242.94     79.56 o
 -15   0   3        2.89       25.19     35.43 o
 -13   0   3      335.82      346.32     53.96 o
 -11   0   3      559.34      494.52     44.70 o
  -9   0   3      394.27      309.39     39.90 o
  -7   0   3      100.54       36.37     10.61 o
  -5   0   3     1666.04     1572.37     49.04 o
  -3   0   3    52663.48    50809.36   1224.50 o
  -1   0   3      669.78      596.18     19.93 o
   1   0   3     1331.76     1513.66     67.00 o
   3   0   3       10.47        6.51      9.70 o
   5   0   3       20.44       -1.38     11.36 o
   7   0   3     1779.05     1658.80     83.52 o
   9   0   3     2265.74     2212.30    109.70 o
  11   0   3     1957.15     1926.55    166.60 o
  13   0   3        0.17        6.36     27.38 o
  15   0   3      106.19      168.09     50.74 o
 -16   1   3       69.41       80.67     31.50 o
 -15   1   3       63.10       30.37     24.61 o
 -14   1   3      125.55      132.28     36.24 o
 -13   1   3        0.17        1.40     17.04 o
 -12   1   3      789.90      812.24     46.53 o
 -11   1   3       67.59       60.49     20.16 o
 -10   1   3     2131.28     2102.32     56.34 o
  -9   1   3      100.16       57.61     11.44 o
  -8   1   3       21.11       21.04      7.87 o
  -7   1   3      376.11      360.43     23.75 o
  -6   1   3       87.37       62.95      7.94 o
  -5   1   3     6051.89     5873.12    123.36 o
  -4   1   3      745.15      698.88     19.50 o
  -3   1   3    22547.82    22400.02    364.74 o
  -2   1   3     9733.31     9343.02    165.67 o
  -1   1   3      970.43     1029.32     23.26 o
   0   1   3      441.05      495.21     27.58 o
   1   1   3        0.42        6.39      4.98 o
   2   1   3      832.83      921.58     25.33 o
   3   1   3      533.39      574.37     22.45 o
   4   1   3        7.66       -5.71      5.71 o
   5   1   3       66.50       37.46      9.66 o
   6   1   3        8.06        3.66      7.77 o
   7   1   3      362.48      282.25     24.36 o
   8   1   3      947.32      896.57     43.89 o
   9   1   3        2.96        3.44     12.36 o
  10   1   3        0.06        9.24     14.13 o
  11   1   3      206.55      139.21     29.37 o
  12   1   3     1135.54     1367.79    116.38 o
  13   1   3        8.99       21.23     24.31 o
  14   1   3        0.32       -0.64     22.03 o
  15   1   3       18.56       13.60     26.78 o
 -16   2   3       23.82       16.31     27.55 o
 -15   2   3       59.20       65.60     29.18 o
 -14   2   3        9.09       17.71     19.34 o
 -13   2   3        1.76       22.43     18.12 o
 -12   2   3       16.28       31.86     16.91 o
 -11   2   3        0.41       -7.12     13.04 o
 -10   2   3       29.78       27.78     12.31 o
  -9   2   3      430.54      355.51     23.03 o
  -8   2   3     3713.33     3539.91     84.70 o
  -7   2   3       51.00       66.72     10.95 o
  -6   2   3     2154.93     1860.81     47.96 o
  -5   2   3       12.14        5.30      4.61 o
  -4   2   3        1.77       -1.65      4.59 o
  -3   2   3     9227.23     9068.78    159.88 o
  -2   2   3    41930.12    43371.07    792.98 o
  -1   2   3       29.28       34.67      4.89 o
   0   2   3    10039.74    11386.33    230.03 o
   1   2   3    25780.66    27652.92    541.72 o
   2   2   3      240.58      180.64      9.33 o
   3   2   3      865.97      967.26     30.64 o
   4   2   3     3671.84     3550.51     80.53 o
   5   2   3        0.26        6.36      6.76 o
   6   2   3     1533.06     1510.19     47.75 o
   7   2   3       53.92       64.19     12.68 o
   8   2   3      553.81      550.84     31.35 o
   9   2   3      751.68      669.94     36.87 o
  10   2   3     3060.77     3024.69    101.23 o
  11   2   3     1168.74     1176.93     68.94 o
  12   2   3       15.03       22.25     18.77 o
  13   2   3      218.33      224.80     38.48 o
  14   2   3        0.48       16.57     23.43 o
  15   2   3        0.05       -3.50     24.29 o
 -16   3   3      207.51      223.64     40.81 o
 -15   3   3      290.59      308.87     37.57 o
 -14   3   3      181.57      217.58     30.24 o
 -13   3   3      588.35      522.72     40.88 o
 -12   3   3      390.15      329.93     37.05 o
 -11   3   3      120.44       83.29     18.06 o
 -10   3   3        0.19       11.38     10.54 o
  -9   3   3      132.34      140.45     15.96 o
  -8   3   3      603.21      570.66     26.40 o
  -7   3   3      841.48      871.25     37.43 o
  -6   3   3     3242.72     3112.73     73.34 o
  -5   3   3      607.77      490.38     33.69 o
  -4   3   3      664.27      582.75     17.44 o
  -3   3   3     3954.23     3966.73     79.41 o
  -2   3   3     3962.34     4479.75     81.95 o
  -1   3   3     4669.73     5273.78    110.68 o
   0   3   3      433.55      460.92     17.75 o
   1   3   3     3403.11     3920.56     78.30 o
   2   3   3      152.60      204.16     15.07 o
   3   3   3       71.56       39.78     11.70 o
   4   3   3      788.14      826.70     26.92 o
   5   3   3      595.71      569.41     24.50 o
   6   3   3     3134.88     2974.31     73.45 o
   7   3   3     1608.86     1528.55     46.53 o
   8   3   3     2637.14     2463.38     73.74 o
   9   3   3     2125.71     2232.52     70.88 o
  10   3   3      178.48      170.59     29.12 o
  11   3   3       81.53       56.44     19.89 o
  12   3   3        2.61       45.49     33.24 o
  13   3   3       21.18       58.97     22.54 o
  14   3   3       97.96       48.87     25.99 o
  15   3   3       53.73       85.08     31.83 o
 -16   4   3       11.40       10.32     24.40 o
 -15   4   3       71.60       80.52     26.01 o
 -14   4   3      686.78      882.06     54.64 o
 -13   4   3       11.14       39.90     18.55 o
 -12   4   3       20.26       11.91     16.20 o
 -11   4   3       53.67       76.10     18.05 o
 -10   4   3      166.09      184.59     18.47 o
  -9   4   3     3660.26     3495.84     85.91 o
  -8   4   3      509.00      507.14     22.33 o
  -7   4   3     6097.30     6043.41    123.23 o
  -6   4   3     2566.89     2460.83     59.51 o
  -5   4   3      747.44      672.34     20.81 o
  -4   4   3     5360.76     5404.01    115.27 o
  -3   4   3       59.53       52.19      6.49 o
  -2   4   3        1.97       -1.73      4.12 o
  -1   4   3        5.97       -1.23      3.75 o
   0   4   3     9265.02     9862.02    185.66 o
   1   4   3     4626.73     5248.85    103.26 o
   2   4   3      994.19      896.89     31.59 o
   3   4   3     3212.49     3131.84     72.85 o
   4   4   3     2823.50     3088.86     65.83 o
   5   4   3     1527.02     1530.48     43.48 o
   6   4   3       20.54        8.44      7.76 o
   7   4   3      846.95      894.16     39.69 o
   8   4   3      156.88      147.91     20.25 o
   9   4   3     2554.75     2462.14    119.17 o
  10   4   3      263.21      169.97     22.30 o
  11   4   3       83.38       91.11     20.52 o
  12   4   3       69.68       69.55     30.77 o
  13   4   3       57.46       85.46     26.60 o
  14   4   3       29.55        3.61     26.75 o
  15   4   3      109.73       76.97     29.70 o
 -16   5   3        8.71       -1.66     25.41 o
 -15   5   3       16.31       23.50     22.62 o
 -14   5   3      398.78      587.18     51.13 o
 -13   5   3      105.00      108.61     22.93 o
 -12   5   3      256.62      200.19     36.58 o
 -11   5   3      589.93      559.80     66.66 o
 -10   5   3     1071.36     1071.46     43.52 o
  -9   5   3     2090.77     2023.35     58.68 o
  -8   5   3        5.79       -7.53      7.53 o
  -7   5   3        2.55       -6.65      6.65 o
  -6   5   3      148.71      109.11     13.00 o
  -5   5   3     2465.14     2497.03     55.48 o
  -4   5   3      655.80      724.89     21.07 o
  -3   5   3     1587.61     1580.52     34.21 o
  -2   5   3     2062.93     2109.76     47.18 o
  -1   5   3     7547.45     7816.19    151.73 o
   0   5   3      128.71      194.18     12.27 o
   1   5   3       48.11       43.99      7.49 o
   2   5   3     2228.01     2627.92     62.02 o
   3   5   3     2473.28     2794.43     73.91 o
   4   5   3      327.21      381.93     17.43 o
   5   5   3      839.38      850.25     26.87 o
   6   5   3      221.80      147.15     18.46 o
   7   5   3       19.61        3.20      9.97 o
   8   5   3      207.31      184.86     21.07 o
   9   5   3      313.22      333.04     28.80 o
  10   5   3        3.33       -0.43     14.71 o
  11   5   3      145.85      125.68     22.33 o
  12   5   3      309.14      259.51     33.56 o
  13   5   3        0.06       -6.64     21.97 o
  14   5   3        4.94        6.19     27.48 o
  15   5   3        1.28        8.77     26.21 o
 -16   6   3       22.96       38.68     28.88 o
 -15   6   3      160.54      268.80     39.08 o
 -14   6   3       42.92       25.35     21.67 o
 -13   6   3      208.38      156.18     26.76 o
 -12   6   3       93.50       54.19     19.44 o
 -11   6   3        4.74       23.35     14.74 o
 -10   6   3       12.84      -12.36     12.58 o
  -9   6   3     1692.06     1677.78     52.66 o
  -8   6   3      227.54      259.62     35.37 o
  -7   6   3      150.44      183.04     13.70 o
  -6   6   3      404.54      458.68     33.53 o
  -5   6   3       67.08       61.92      9.30 o
  -4   6   3       41.11       53.86      6.13 o
  -3   6   3      137.73      114.87      9.47 o
  -2   6   3     6261.46     6595.07    131.11 o
  -1   6   3     1064.03     1195.94     31.35 o
   0   6   3      989.33      910.07     25.10 o
   1   6   3     4490.09     4414.14     90.34 o
   2   6   3     2715.55     3332.20     77.36 o
   3   6   3     3131.33     3616.79     84.38 o
   4   6   3     3245.24     3135.60     69.69 o
   5   6   3       25.53       22.38      8.74 o
   6   6   3      136.71      132.95     16.58 o
   7   6   3      774.82      844.38     43.37 o
   8   6   3      538.99      533.99     40.90 o
   9   6   3      285.44      204.10     24.07 o
  10   6   3        1.38        0.60     13.49 o
  11   6   3      104.65       75.85     20.20 o
  12   6   3       25.94       23.41     18.19 o
  13   6   3       52.75       98.05     24.20 o
  14   6   3       66.17       44.01     29.07 o
 -15   7   3      462.91      529.04     68.15 o
 -14   7   3      243.67      268.24     37.51 o
 -13   7   3      586.37      553.42     48.11 o
 -12   7   3       32.47       21.42     19.73 o
 -11   7   3        7.38       14.47     16.14 o
 -10   7   3      123.63      122.98     35.76 o
  -9   7   3      521.92      527.89     47.81 o
  -8   7   3      104.49       92.62     13.78 o
  -7   7   3       12.52       19.40     12.20 o
  -6   7   3      167.02      142.13     11.42 o
  -5   7   3        1.16       11.22      6.32 o
  -4   7   3     2875.56     2973.47     60.27 o
  -3   7   3     2038.03     2128.22     58.21 o
  -2   7   3      847.36      837.05     34.27 o
  -1   7   3       83.31       40.55      7.79 o
   0   7   3      356.04      345.56     17.97 o
   1   7   3       93.10       79.88     16.16 o
   2   7   3       42.63       70.81     10.14 o
   3   7   3      767.59      759.14     28.12 o
   4   7   3       22.57       18.78      8.21 o
   5   7   3      795.87      944.35     33.35 o
   6   7   3        3.30        1.31      9.46 o
   7   7   3        0.19        4.33     10.49 o
   8   7   3      673.74      693.80     38.39 o
   9   7   3      428.37      447.17     33.63 o
  10   7   3       18.52        3.75     16.81 o
  11   7   3      222.46      187.06     32.88 o
  12   7   3      548.11      466.71     50.50 o
  13   7   3       62.58       38.98     22.21 o
  14   7   3        1.71       -3.71     23.43 o
 -15   8   3       86.77       65.38     29.18 o
 -14   8   3        0.04       25.89     23.80 o
 -13   8   3      141.55      107.50     38.44 o
 -12   8   3        3.80       21.51     17.35 o
 -11   8   3      357.30      408.71     37.88 o
 -10   8   3       18.82       19.20     32.08 o
  -9   8   3        0.55        6.18     14.21 o
  -8   8   3       93.64       79.27     17.75 o
  -7   8   3      285.53      307.03     20.88 o
  -6   8   3      711.57      709.66     25.37 o
  -5   8   3      505.70      516.99     18.27 o
  -4   8   3     2713.42     2802.15     69.75 o
  -3   8   3      915.24      887.66     30.34 o
  -2   8   3      583.42      729.98     25.08 o
  -1   8   3     1386.54     1380.68     37.20 o
   0   8   3      338.77      330.51     14.49 o
   1   8   3     3182.28     3305.41     72.26 o
   2   8   3     1041.77     1098.23     34.29 o
   3   8   3      294.10      345.64     19.77 o
   4   8   3       53.54       47.76      9.85 o
   5   8   3      808.85      831.99     31.25 o
   6   8   3        3.36       15.47     12.25 o
   7   8   3       49.61       68.50     15.54 o
   8   8   3       85.80       91.63     17.66 o
   9   8   3      209.74      182.57     24.23 o
  10   8   3      383.99      354.96     45.20 o
  11   8   3      169.97      163.34     25.60 o
  12   8   3     1352.58     1712.85     73.77 o
  13   8   3      199.88      132.30     29.00 o
  14   8   3      187.82      266.64     42.00 o
 -15   9   3       43.10       42.60     27.90 o
 -14   9   3       74.62      121.05     38.99 o
 -13   9   3        2.75       18.33     21.50 o
 -12   9   3      257.26      282.72     35.60 o
 -11   9   3       22.69       75.52     25.57 o
 -10   9   3      260.55      230.05     38.85 o
  -9   9   3      190.08      177.87     26.28 o
  -8   9   3      359.29      312.73     29.33 o
  -7   9   3        2.66       -9.83     11.02 o
  -6   9   3      217.78      226.26     31.31 o
  -5   9   3      226.25      223.69     20.96 o
  -4   9   3      918.41     1103.25     36.67 o
  -3   9   3       12.71       12.09      8.41 o
  -2   9   3     1232.82     1115.86     36.03 o
  -1   9   3        0.22        8.92      6.97 o
   0   9   3      259.74      288.17     14.10 o
   1   9   3      202.74      175.47     12.72 o
   2   9   3     3919.42     3846.18     84.61 o
   3   9   3      424.82      478.80     29.00 o
   4   9   3     1082.49     1079.64     37.34 o
   5   9   3       57.85       28.71     10.67 o
   6   9   3      424.05      504.74     37.01 o
   7   9   3      416.01      320.21     30.26 o
   8   9   3        0.32       -9.96     12.47 o
   9   9   3      148.77      133.54     22.02 o
  10   9   3       99.46       80.72     24.60 o
  11   9   3       89.23       85.33     26.27 o
  12   9   3      144.75       91.39     28.35 o
  13   9   3       45.75       99.24     30.79 o
 -14  10   3        6.70       -1.60     24.01 o
 -13  10   3       30.30       16.39     23.53 o
 -12  10   3        0.22        3.12     20.94 o
 -11  10   3      144.03      109.72     29.11 o
 -10  10   3       39.26       20.11     21.04 o
  -9  10   3      157.24      196.81     26.56 o
  -8  10   3      375.97      344.58     31.70 o
  -7  10   3      162.36       58.91     26.82 o
  -6  10   3      534.29      537.50     35.64 o
  -5  10   3        7.85       11.82     11.30 o
  -4  10   3        0.10        1.97      8.70 o
  -3  10   3      490.63      512.24     25.13 o
  -2  10   3       65.41       60.43     14.92 o
  -1  10   3      256.84      248.39     24.39 o
   0  10   3       36.36       40.87      8.46 o
   1  10   3      285.46      290.48     17.32 o
   2  10   3        0.14        4.02      8.76 o
   3  10   3     3306.18     3337.49     82.98 o
   4  10   3     1301.99     1204.60     49.10 o
   5  10   3       77.58       36.40     12.65 o
   6  10   3        7.07       17.67     14.72 o
   7  10   3      104.54      117.27     24.54 o
   8  10   3      146.86      164.92     23.21 o
   9  10   3       30.63       43.06     19.38 o
  10  10   3      190.32      126.94     27.77 o
  11  10   3      300.14      296.42     39.44 o
  12  10   3       31.88       15.22     23.27 o
  13  10   3      659.19      866.37     66.14 o
 -14  11   3        1.15       11.13     27.01 o
 -13  11   3      240.37      254.86     58.28 o
 -12  11   3       86.77       64.72     24.85 o
 -11  11   3       44.43       99.17     29.31 o
 -10  11   3       24.64       89.11     27.11 o
  -9  11   3      119.23       81.03     21.64 o
  -8  11   3      118.22      128.83     22.73 o
  -7  11   3        2.59        5.11     14.59 o
  -6  11   3       53.89       53.13     15.97 o
  -5  11   3       58.12       42.07     15.70 o
  -4  11   3      316.87      331.16     25.62 o
  -3  11   3     1069.77     1039.39     37.61 o
  -2  11   3      116.94      124.37     15.04 o
  -1  11   3     1266.40     1240.37     44.33 o
   0  11   3      601.66      575.57     32.36 o
   1  11   3        5.56       25.09     10.91 o
   2  11   3      221.43      228.32     18.05 o
   3  11   3      732.70      769.68     34.70 o
   4  11   3       10.37        7.06      9.96 o
   5  11   3     1616.40     1656.64     57.91 o
   6  11   3      404.06      419.25     41.06 o
   7  11   3      487.39      438.64     43.87 o
   8  11   3      534.70      558.92     51.47 o
   9  11   3       14.86       16.26     19.79 o
  10  11   3        1.24        5.87     21.33 o
  11  11   3       39.84       83.12     27.04 o
  12  11   3       17.38       20.43     26.64 o
 -13  12   3        2.39        6.21     25.36 o
 -12  12   3      195.05      145.86     36.83 o
 -11  12   3       72.18      107.06     32.95 o
 -10  12   3       59.20       76.80     27.47 o
  -9  12   3       15.45       13.16     20.86 o
  -8  12   3       51.38       73.32     19.72 o
  -7  12   3       24.81       35.68     16.68 o
  -6  12   3        2.84       13.92     14.85 o
  -5  12   3       61.29       38.22     15.69 o
  -4  12   3      588.87      645.74     52.79 o
  -3  12   3        4.31       -0.90     11.75 o
  -2  12   3      311.62      302.40     22.07 o
  -1  12   3       13.09        6.63     10.57 o
   0  12   3     3629.14     3599.33     91.27 o
   1  12   3      312.54      348.34     23.98 o
   2  12   3        0.30       -5.12     11.85 o
   3  12   3        8.03        4.63     14.72 o
   4  12   3      144.19      190.26     37.56 o
   5  12   3        3.01       -4.19     13.17 o
   6  12   3      250.15      211.48     61.81 o
   7  12   3        1.22      -11.39     17.83 o
   8  12   3      277.53      337.12     43.09 o
   9  12   3        0.31      -11.64     18.79 o
  10  12   3      113.72      110.63     29.39 o
  11  12   3       12.13      -13.80     22.82 o
  12  12   3      233.75      199.12     37.20 o
 -13  13   3        2.49       33.55     39.92 o
 -12  13   3       10.40       21.72     29.87 o
 -11  13   3      295.37      283.18     44.43 o
 -10  13   3       95.49      105.06     32.16 o
  -9  13   3       96.39       62.18     26.54 o
  -8  13   3        3.40       12.36     17.24 o
  -7  13   3        0.42       32.51     17.65 o
  -6  13   3      265.06      238.36     28.81 o
  -5  13   3       21.73       20.70     15.31 o
  -4  13   3      231.01      223.06     26.40 o
  -3  13   3      576.69      527.16     36.73 o
  -2  13   3     2590.59     2743.87     92.26 o
  -1  13   3      236.49      254.44     28.23 o
   0  13   3      814.39      777.90     53.83 o
   1  13   3      329.39      344.38     28.77 o
   2  13   3       43.82       26.70     16.08 o
   3  13   3       22.09       34.81     18.31 o
   4  13   3      909.23      982.65     53.35 o
   5  13   3        5.10       22.48     20.77 o
   6  13   3        9.49       -2.39     26.85 o
   7  13   3      195.62      232.86     45.44 o
   8  13   3       65.09       36.50     35.45 o
   9  13   3      328.51      310.15     50.31 o
  10  13   3       19.78       24.87     23.47 o
  11  13   3       58.28       77.62     30.47 o
 -12  14   3      224.63      251.16    101.00 o
 -11  14   3       11.72       11.52     28.98 o
 -10  14   3        8.28       29.04     28.21 o
  -9  14   3       93.24       96.95     34.82 o
  -8  14   3        9.82      -17.90     17.90 o
  -7  14   3      415.16      389.14     54.19 o
  -6  14   3      131.48      121.32     23.94 o
  -5  14   3       34.34       49.17     19.69 o
  -4  14   3        3.46       38.41     21.78 o
  -3  14   3      106.90      117.55     39.77 o
  -2  14   3      553.59      675.04     52.90 o
  -1  14   3       25.95       15.48     18.97 o
   0  14   3        0.18       17.78     17.31 o
   1  14   3     1917.51     1905.48     92.25 o
   2  14   3      149.48       80.02     24.87 o
   3  14   3        0.57       24.15     19.79 o
   4  14   3      460.79      539.56     60.10 o
   5  14   3        3.99       21.78     22.34 o
   6  14   3       33.27       62.42     33.51 o
   7  14   3       18.89       11.28     28.42 o
   8  14   3      254.87      214.72     47.23 o
   9  14   3        2.47        4.33     24.61 o
  10  14   3       85.68       66.49     45.93 o
 -11  15   3      136.97      134.21     51.56 o
 -10  15   3      458.02      524.35     74.22 o
  -9  15   3       11.05       -9.54     32.22 o
  -8  15   3      177.37      178.32     47.21 o
  -7  15   3       34.19       64.80     28.17 o
  -6  15   3       75.46       41.79     24.10 o
  -5  15   3        8.61        6.59     21.41 o
  -4  15   3        7.13       -0.77     20.23 o
  -3  15   3      805.44      848.60     61.85 o
  -2  15   3      129.36       99.59     27.50 o
  -1  15   3      840.66      888.04     63.03 o
   0  15   3       80.13       65.03     24.89 o
   1  15   3      302.18      308.46     41.13 o
   2  15   3      164.97      271.89     39.49 o
   3  15   3      653.09      727.53     51.66 o
   4  15   3       47.70       27.46     19.89 o
   5  15   3      646.04      547.59     65.13 o
   6  15   3       49.95       37.31     42.71 o
   7  15   3      375.88      446.86    199.66 o
   8  15   3       53.50       49.68     36.61 o
   9  15   3       39.11       18.26     26.91 o
  10  15   3        0.05      -14.85     28.03 o
 -10  16   3        4.77       31.21     53.25 o
  -9  16   3      150.35      118.34     69.65 o
  -8  16   3      307.03      396.70     65.93 o
  -7  16   3      410.24      375.24    105.90 o
  -6  16   3        7.24       24.92     35.33 o
  -5  16   3        8.97      -29.04     29.04 o
  -4  16   3      327.64      251.13     89.21 o
  -3  16   3      246.35      193.70     60.19 o
  -2  16   3      220.91      216.62     49.47 o
  -1  16   3      299.68      319.48     92.94 o
   0  16   3      219.80      277.76     50.17 o
   1  16   3      252.15      243.60     38.57 o
   2  16   3       60.68       30.40     22.12 o
   3  16   3       72.84       65.90     24.09 o
   4  16   3       87.59      103.50     27.89 o
   5  16   3       62.53       70.94     29.67 o
   6  16   3      102.50       96.33     32.63 o
   7  16   3       36.90       35.81     28.79 o
   8  16   3       65.90       59.65     33.49 o
   9  16   3        3.37      -10.79     34.79 o
  -9  17   3       69.89       64.47     63.04 o
  -8  17   3        1.42       -3.59     50.74 o
  -7  17   3       18.06       57.29     41.44 o
  -6  17   3      273.05      186.53     52.14 o
  -5  17   3      284.02      317.80     87.87 o
  -4  17   3       44.71       -3.70     32.85 o
  -3  17   3      135.57       99.54     42.59 o
  -2  17   3        5.00       56.95     36.32 o
  -1  17   3       45.17       71.60     48.66 o
   0  17   3        2.80        1.02     31.27 o
   1  17   3        3.05       18.57     28.42 o
   2  17   3        0.65       26.10     26.82 o
   3  17   3        3.35       -7.28     24.17 o
   4  17   3       88.17       50.68     36.40 o
   5  17   3        0.03       -5.98     33.26 o
   6  17   3        5.08       36.67     35.88 o
   7  17   3       64.39       79.75     62.24 o
  -7  18   3       18.82       35.64     43.97 o
  -6  18   3      112.93       26.67     44.26 o
  -5  18   3        0.30       17.93     40.03 o
  -4  18   3       12.05       10.28     37.60 o
  -3  18   3      207.60      488.28    110.88 o
  -2  18   3      169.75      105.91     47.19 o
  -1  18   3       14.18       21.36     36.32 o
   0  18   3      312.10      351.32     62.47 o
   1  18   3       67.88       81.86     36.44 o
   2  18   3       19.46       14.29     29.50 o
   3  18   3       61.95       35.52     32.72 o
   4  18   3        1.16       20.48     30.85 o
   5  18   3      300.20      262.23     56.49 o
   6  18   3        0.44        4.94     35.94 o
  -5  19   3        0.08       17.55     40.77 o
  -4  19   3       27.14       43.96     46.96 o
  -3  19   3       79.67       74.89     46.50 o
  -2  19   3        4.72       35.69     40.92 o
  -1  19   3       51.39      161.29     92.34 o
   0  19   3       80.23       89.72     39.36 o
   1  19   3       28.85       -3.12     32.11 o
   2  19   3      204.75      227.41     48.79 o
   3  19   3        1.74      -20.50     29.83 o
   4  19   3        0.01       -1.39     38.21 o
 -16   0   4      216.92      133.85     48.47 o
 -14   0   4      135.46       77.78     37.62 o
 -12   0   4      295.20      295.44     37.56 o
 -10   0   4      142.55      144.88     21.02 o
  -8   0   4      311.31      269.60     41.12 o
  -6   0   4      110.22      109.62     11.73 o
  -4   0   4    29732.50    28049.74    681.93 o
  -2   0   4    50385.48    49145.21   1069.87 o
   0   0   4    13643.69    13872.25    306.11 o
   2   0   4      659.68      509.23     30.96 o
   4   0   4       10.68       33.40     14.55 o
   6   0   4      165.32      215.53     34.48 o
   8   0   4      765.72      677.24     55.31 o
  10   0   4      329.29      325.01     44.67 o
  12   0   4     1048.60     1125.55    102.17 o
  14   0   4        5.60      -14.13     32.09 o
 -16   1   4       30.27        7.57     26.76 o
 -15   1   4       73.39       86.84     29.41 o
 -14   1   4      187.45      248.50     32.01 o
 -13   1   4      421.66      366.08     34.07 o
 -12   1   4       41.95       26.57     18.55 o
 -11   1   4       74.31       35.00     12.42 o
 -10   1   4     1284.87     1268.52     47.86 o
  -9   1   4       25.47       28.91      8.94 o
  -8   1   4      178.96      145.01     13.34 o
  -7   1   4     2129.98     2030.72     45.84 o
  -6   1   4     1985.20     2310.24     48.92 o
  -5   1   4       83.43       86.99      7.33 o
  -4   1   4     5607.21     4990.24     85.83 o
  -3   1   4     7912.67     8093.43    128.82 o
  -2   1   4      396.11      309.42     10.75 o
  -1   1   4     5674.02     5471.49    105.69 o
   0   1   4      829.74      714.27     18.85 o
   1   1   4     2501.79     2851.79     58.37 o
   2   1   4     1879.12     2002.94     46.86 o
   3   1   4        8.57        8.58      6.05 o
   4   1   4     4486.68     4368.84    116.04 o
   5   1   4      507.66      568.33     23.89 o
   6   1   4      740.98      711.08     28.37 o
   7   1   4      120.39       73.02     26.53 o
   8   1   4       21.66        4.08     11.90 o
   9   1   4     2861.65     2802.37     93.32 o
  10   1   4      430.99      487.89     38.70 o
  11   1   4      250.30      227.24     29.85 o
  12   1   4       95.44       92.10     27.11 o
  13   1   4        3.12       19.77     21.76 o
  14   1   4      223.44      287.21     39.19 o
  15   1   4        0.83        3.82     26.84 o
 -16   2   4        2.60       38.89     28.89 o
 -15   2   4     1024.07     1316.15     67.33 o
 -14   2   4        0.69      -17.44     17.44 o
 -13   2   4      150.39      154.51     24.95 o
 -12   2   4        0.07       19.87     15.05 o
 -11   2   4      603.47      632.07     36.75 o
 -10   2   4      477.10      402.75     25.61 o
  -9   2   4       38.09       48.05     15.86 o
  -8   2   4        0.02        7.52      7.11 o
  -7   2   4     1452.85     1541.48     50.17 o
  -6   2   4      603.03      646.17     22.30 o
  -5   2   4        4.00       -0.54      4.40 o
  -4   2   4     3882.54     3764.17     63.49 o
  -3   2   4    19499.88    19024.76    281.81 o
  -2   2   4    17729.82    17585.77    306.34 o
  -1   2   4    18897.42    18737.39    346.39 o
   0   2   4    52404.45    55364.59   1010.45 o
   1   2   4      745.57      641.41     16.93 o
   2   2   4     5229.13     5645.59    109.27 o
   3   2   4       13.08       52.56      7.61 o
   4   2   4    10184.73    10651.77    202.18 o
   5   2   4       18.15       22.47      7.59 o
   6   2   4      380.93      341.79     20.64 o
   7   2   4      253.40      206.49     19.69 o
   8   2   4     1876.22     1917.50     68.93 o
   9   2   4      479.93      432.18     34.55 o
  10   2   4      375.06      352.57     32.94 o
  11   2   4       81.45       77.24     21.28 o
  12   2   4      132.08      147.66     40.73 o
  13   2   4      484.86      444.57     43.58 o
  14   2   4        6.72       30.65     28.42 o
  15   2   4      150.05      180.79     46.09 o
 -16   3   4       18.26       30.29     25.68 o
 -15   3   4       70.23      112.04     30.11 o
 -14   3   4       50.78       73.93     30.35 o
 -13   3   4      307.19      355.35     35.10 o
 -12   3   4      132.66      125.77     21.88 o
 -11   3   4      546.67      602.67     29.94 o
 -10   3   4      211.27      205.19     18.37 o
  -9   3   4      396.40      372.27     29.81 o
  -8   3   4       88.40       87.13     16.44 o
  -7   3   4        1.09       -5.74      6.25 o
  -6   3   4      858.40      826.60     43.78 o
  -5   3   4      136.07      131.37      8.51 o
  -4   3   4     1318.67     1305.56     32.08 o
  -3   3   4    13926.07    13614.29    254.12 o
  -2   3   4     2004.10     1978.91     46.93 o
  -1   3   4     6413.74     6140.20    128.50 o
   0   3   4      530.61      649.96     20.80 o
   1   3   4     3581.65     3804.01     71.39 o
   2   3   4        1.71       15.09      5.70 o
   3   3   4     8352.47     9109.30    173.65 o
   4   3   4     4185.49     4455.15     91.60 o
   5   3   4     1534.16     1694.46     47.04 o
   6   3   4      168.14      175.96     16.33 o
   7   3   4      142.41      124.66     16.28 o
   8   3   4       91.13      112.96     17.39 o
   9   3   4       26.71       35.08     13.76 o
  10   3   4       13.25        4.98     14.49 o
  11   3   4      176.53      205.31     50.12 o
  12   3   4      154.13      135.81     26.86 o
  13   3   4       23.85       -6.39     20.53 o
  14   3   4       72.11       47.97     29.34 o
  15   3   4       52.97       46.35     29.94 o
 -16   4   4      234.85      399.05     65.86 o
 -15   4   4        0.87       24.46     22.06 o
 -14   4   4       59.21       38.46     20.38 o
 -13   4   4       25.67        6.51     17.22 o
 -12   4   4       19.21       29.18     16.90 o
 -11   4   4      246.58      195.85     23.49 o
 -10   4   4     1296.06     1263.35     58.72 o
  -9   4   4       10.09       19.47      9.75 o
  -8   4   4      137.04      126.09     12.23 o
  -7   4   4     1227.49     1151.70     35.48 o
  -6   4   4      616.72      599.81     23.60 o
  -5   4   4     1118.57     1096.33     32.05 o
  -4   4   4     3680.16     3469.82     76.95 o
  -3   4   4     1708.49     1661.91     38.04 o
  -2   4   4       79.84       59.76      8.08 o
  -1   4   4     1149.22     1198.22     31.86 o
   0   4   4     2965.39     2868.76     60.06 o
   1   4   4      739.33      670.59     20.89 o
   2   4   4    14697.71    15456.76    314.97 o
   3   4   4     4425.73     4928.46     93.73 o
   4   4   4      498.22      533.42     22.68 o
   5   4   4     1710.52     1605.91     45.75 o
   6   4   4      155.68      193.39     16.84 o
   7   4   4      117.11       78.13     18.37 o
   8   4   4      329.78      278.57     24.49 o
   9   4   4      416.11      412.17     30.47 o
  10   4   4       51.44       24.75     16.85 o
  11   4   4      244.48      180.52     34.59 o
  12   4   4      250.11      316.98     37.42 o
  13   4   4       17.62       23.51     22.79 o
  14   4   4      349.07      415.20     45.73 o
 -16   5   4        6.76       26.51     27.18 o
 -15   5   4       63.02       66.14     25.19 o
 -14   5   4      135.97      130.47     38.90 o
 -13   5   4      125.87      112.96     23.91 o
 -12   5   4       63.83       50.52     21.25 o
 -11   5   4      107.92      122.13     20.31 o
 -10   5   4      175.12      147.48     16.59 o
  -9   5   4     2705.73     2729.36     72.59 o
  -8   5   4        3.81       11.01      8.07 o
  -7   5   4      469.57      460.12     20.56 o
  -6   5   4       29.27        3.16      7.66 o
  -5   5   4      321.31      285.62     19.63 o
  -4   5   4      556.24      524.15     28.24 o
  -3   5   4      134.67      144.04      7.36 o
  -2   5   4     3405.08     3375.67     72.87 o
  -1   5   4     2195.07     2451.77     52.58 o
   0   5   4     1562.38     1487.64     35.69 o
   1   5   4        8.56       -0.66      5.44 o
   2   5   4      505.11      684.36     22.73 o
   3   5   4       20.11       23.20      7.11 o
   4   5   4       26.02       24.74      7.40 o
   5   5   4       11.72       18.79      7.43 o
   6   5   4      514.00      640.94     32.82 o
   7   5   4        7.34        5.58     10.90 o
   8   5   4     1015.19      912.58     42.31 o
   9   5   4       20.61       12.87     14.70 o
  10   5   4      212.43      141.31     22.03 o
  11   5   4       40.57       25.19     20.25 o
  12   5   4        9.46       10.88     18.85 o
  13   5   4        0.06       38.27     29.16 o
  14   5   4        0.01       -0.72     22.15 o
 -16   6   4       11.13       21.55     27.34 o
 -15   6   4       54.24       21.97     23.82 o
 -14   6   4      192.84      216.89     34.60 o
 -13   6   4        0.25       29.57     20.83 o
 -12   6   4      181.34      201.44     26.39 o
 -11   6   4       78.75       61.04     18.10 o
 -10   6   4      270.68      250.65     24.28 o
  -9   6   4       20.60       34.51     12.52 o
  -8   6   4       95.27       91.21     14.17 o
  -7   6   4        4.09        2.03      6.07 o
  -6   6   4     1334.50     1294.41     38.61 o
  -5   6   4       17.38       15.11      7.80 o
  -4   6   4      994.36     1062.05     29.98 o
  -3   6   4       76.48       32.78      6.55 o
  -2   6   4     2510.34     2763.83     60.93 o
  -1   6   4     1175.78     1314.31     37.02 o
   0   6   4      309.70      341.94     17.48 o
   1   6   4      101.62       94.58      9.34 o
   2   6   4     3222.64     3608.13     77.43 o
   3   6   4     2070.35     2358.31     59.99 o
   4   6   4     1431.00     1497.60     43.91 o
   5   6   4     1715.00     1689.43     44.79 o
   6   6   4      453.08      435.87     26.78 o
   7   6   4       51.34       53.89     16.41 o
   8   6   4      237.50      236.02     24.26 o
   9   6   4      533.83      605.03     55.33 o
  10   6   4       69.92       49.32     17.79 o
  11   6   4       46.41       33.75     18.45 o
  12   6   4        8.24       -6.04     17.99 o
  13   6   4      225.40      178.79     88.66 o
  14   6   4       45.80       53.38     27.37 o
 -15   7   4       72.70       37.80     26.14 o
 -14   7   4       65.07       66.48     25.26 o
 -13   7   4       47.38       39.96     24.05 o
 -12   7   4        5.78        7.80     17.24 o
 -11   7   4        0.07        1.82     15.63 o
 -10   7   4     2436.42     2504.62     77.09 o
  -9   7   4     1795.81     1870.56     79.87 o
  -8   7   4     1356.68     1361.73     44.29 o
  -7   7   4      312.78      297.03     32.93 o
  -6   7   4     1340.30     1229.85     38.03 o
  -5   7   4      261.27      290.50     19.01 o
  -4   7   4     2970.28     2820.42     68.53 o
  -3   7   4      250.16      328.30     15.82 o
  -2   7   4     1384.04     1529.52     39.10 o
  -1   7   4      536.01      535.32     20.27 o
   0   7   4      570.39      644.77     27.85 o
   1   7   4       57.24       60.51      8.99 o
   2   7   4      770.10      821.60     29.78 o
   3   7   4      562.35      607.42     36.17 o
   4   7   4      137.23      173.04     15.81 o
   5   7   4        1.72        8.03      8.42 o
   6   7   4      995.60      969.92     44.25 o
   7   7   4      744.77      597.02     41.24 o
   8   7   4      150.77      151.47     20.97 o
   9   7   4       71.95       75.99     17.99 o
  10   7   4        7.56       15.43     15.94 o
  11   7   4      473.74      557.63     41.62 o
  12   7   4       30.62       32.49     19.57 o
  13   7   4       12.04        8.80     20.67 o
  14   7   4       70.70       67.31     35.97 o
 -15   8   4        6.67       -3.35     22.24 o
 -14   8   4       56.07       73.83     41.06 o
 -13   8   4      230.98      251.03     35.21 o
 -12   8   4       34.40       28.05     20.01 o
 -11   8   4        4.86       17.29     20.02 o
 -10   8   4      160.85      181.51     25.27 o
  -9   8   4     1295.20     1381.48     77.50 o
  -8   8   4       13.66       22.66     13.41 o
  -7   8   4     3558.66     3427.49     95.03 o
  -6   8   4      338.02      336.05     23.69 o
  -5   8   4     1496.14     1458.23     42.66 o
  -4   8   4      809.40      806.27     41.90 o
  -3   8   4     1167.47     1257.90     35.23 o
  -2   8   4        1.97       19.74      7.17 o
  -1   8   4     1327.70     1389.22     37.95 o
   0   8   4      223.74      266.95     17.02 o
   1   8   4      247.19      245.68     15.40 o
   2   8   4       44.57       14.93      7.88 o
   3   8   4     2460.02     2622.23     72.47 o
   4   8   4      317.20      329.77     21.36 o
   5   8   4     1162.91     1111.01     40.06 o
   6   8   4      521.40      549.08     32.01 o
   7   8   4      327.82      329.13     28.86 o
   8   8   4        8.27        6.70     12.88 o
   9   8   4      656.89      812.12     44.88 o
  10   8   4      135.87      108.40     22.37 o
  11   8   4      171.40      148.15     25.94 o
  12   8   4       96.86      103.89     31.20 o
  13   8   4        8.08        9.00     20.81 o
 -15   9   4        0.00       10.35     23.74 o
 -14   9   4      188.31      214.51     34.58 o
 -13   9   4       13.10       13.12     21.35 o
 -12   9   4       78.47       74.28     23.16 o
 -11   9   4      206.74      233.50     38.74 o
 -10   9   4        0.06        4.06     15.34 o
  -9   9   4       71.75       60.31     24.09 o
  -8   9   4        3.03       -2.16     13.09 o
  -7   9   4      175.73      178.51     21.67 o
  -6   9   4      560.00      562.39     41.25 o
  -5   9   4        1.02       12.16      8.33 o
  -4   9   4      283.65      312.54     21.11 o
  -3   9   4      704.51      725.76     28.37 o
  -2   9   4     1186.88     1053.06     36.66 o
  -1   9   4        5.31       11.35      8.52 o
   0   9   4      622.54      672.27     22.54 o
   1   9   4      261.71      274.30     16.76 o
   2   9   4        7.01       11.03      9.10 o
   3   9   4        0.34       15.15     10.15 o
   4   9   4       42.17       46.43     11.60 o
   5   9   4      341.84      391.01     40.90 o
   6   9   4      410.82      398.17     32.42 o
   7   9   4     1188.84     1156.75     49.45 o
   8   9   4      931.06      938.24     46.41 o
   9   9   4     1154.43     1256.87     56.74 o
  10   9   4       57.41       81.79     22.10 o
  11   9   4      192.40      224.42     30.90 o
  12   9   4      119.25       96.13     29.29 o
  13   9   4       17.02       37.46     26.90 o
 -14  10   4       17.07       17.10     25.00 o
 -13  10   4      167.26      146.43     32.11 o
 -12  10   4      229.49      200.58     38.22 o
 -11  10   4        9.50       10.63     24.96 o
 -10  10   4       64.59       34.79     28.62 o
  -9  10   4       12.07       17.05     15.43 o
  -8  10   4      619.95      626.69    126.65 o
  -7  10   4     1021.80     1049.41     50.81 o
  -6  10   4     2159.40     2178.78     78.47 o
  -5  10   4       59.17       37.02     15.59 o
  -4  10   4     1618.56     1657.52     49.07 o
  -3  10   4      547.50      573.69     32.34 o
  -2  10   4     1431.14     1474.07     47.71 o
  -1  10   4      267.49      293.34     19.84 o
   0  10   4      581.44      619.74     28.30 o
   1  10   4       75.37      108.74     14.92 o
   2  10   4     4342.00     4406.37     96.67 o
   3  10   4      391.13      410.87     28.03 o
   4  10   4     1603.17     1630.65     50.02 o
   5  10   4        8.82       17.60     11.23 o
   6  10   4      164.95      199.55     25.50 o
   7  10   4       57.01       32.24     15.72 o
   8  10   4      593.58      548.09     37.79 o
   9  10   4       93.22       95.92     21.94 o
  10  10   4      255.09      214.58     31.45 o
  11  10   4       41.87       54.17     24.77 o
  12  10   4      137.10      185.75     36.27 o
  13  10   4       19.33        7.32     27.04 o
 -14  11   4      119.65      245.30     39.19 o
 -13  11   4        1.13       19.07     22.69 o
 -12  11   4       18.70        8.18     24.10 o
 -11  11   4        0.00      -26.26     26.26 o
 -10  11   4      734.56      866.65     75.05 o
  -9  11   4        0.62       12.32     16.21 o
  -8  11   4       44.31       53.91     18.23 o
  -7  11   4        0.18      -12.40     13.32 o
  -6  11   4       52.14       41.81     15.76 o
  -5  11   4      252.51      218.54     24.35 o
  -4  11   4       14.56       -4.70     15.39 o
  -3  11   4      579.48      647.27     44.54 o
  -2  11   4        6.76        6.13      9.66 o
  -1  11   4      259.27      224.38     19.19 o
   0  11   4      136.02      143.84     19.02 o
   1  11   4       18.58       16.97     10.77 o
   2  11   4     1639.88     1672.14     55.34 o
   3  11   4        5.84        1.18      9.97 o
   4  11   4      884.75      898.83     37.00 o
   5  11   4      121.85      149.98     24.93 o
   6  11   4      122.45      119.24     19.36 o
   7  11   4       95.51       90.99     32.39 o
   8  11   4     1121.48     1387.12     67.68 o
   9  11   4       34.52       24.87     20.67 o
  10  11   4       26.83       18.80     20.75 o
  11  11   4       61.10       82.49     28.26 o
  12  11   4       91.84       88.12     32.03 o
 -13  12   4       14.94       55.26     26.33 o
 -12  12   4        0.44       10.31     26.84 o
 -11  12   4      109.85      108.76     31.70 o
 -10  12   4       13.45       11.54     22.65 o
  -9  12   4      102.58      104.49     23.23 o
  -8  12   4      318.24      393.72     50.00 o
  -7  12   4      159.80      192.08     25.89 o
  -6  12   4      237.28      243.84     30.31 o
  -5  12   4      909.22     1033.16     54.16 o
  -4  12   4        0.17       24.79     14.21 o
  -3  12   4      143.43      134.76     20.74 o
  -2  12   4      116.60       99.28     15.47 o
  -1  12   4      114.84      128.53     16.26 o
   0  12   4      466.38      366.69     24.74 o
   1  12   4     3849.23     3845.47    105.89 o
   2  12   4       73.39       58.49     14.34 o
   3  12   4       11.38       12.25     13.52 o
   4  12   4       41.10       27.66     15.62 o
   5  12   4      269.51      335.21     39.60 o
   6  12   4       48.97       48.17     22.30 o
   7  12   4      268.36      238.73     43.75 o
   8  12   4       13.13       22.94     19.43 o
   9  12   4       30.10       41.00     22.13 o
  10  12   4       29.75       60.19     27.00 o
  11  12   4       96.85       81.47     28.42 o
  12  12   4      123.84      163.37     43.81 o
 -13  13   4       88.22      120.76     45.20 o
 -12  13   4        0.03       16.70     51.51 o
 -11  13   4      692.39      892.57    157.43 o
 -10  13   4       90.58       72.40     42.39 o
  -9  13   4      587.54      678.38     93.03 o
  -8  13   4       30.68        0.05     17.15 o
  -7  13   4      228.67      230.14     29.34 o
  -6  13   4      290.18      405.18     36.04 o
  -5  13   4        9.02       15.32     15.90 o
  -4  13   4      346.67      316.35     30.13 o
  -3  13   4      195.44      180.58     36.82 o
  -2  13   4      401.29      397.50     33.18 o
  -1  13   4     1152.94     1081.10     52.43 o
   0  13   4       14.70        9.79     13.61 o
   1  13   4     1045.57     1183.92    102.91 o
   2  13   4       35.72       16.82     28.17 o
   3  13   4      622.94      656.52     52.24 o
   4  13   4      445.58      436.64     55.09 o
   5  13   4      313.70      259.97     36.63 o
   6  13   4      268.58      308.20    113.50 o
   7  13   4     1557.11     1638.01    187.85 o
   8  13   4      414.17      513.59     52.22 o
   9  13   4       22.81       53.62     27.21 o
  10  13   4       29.85       10.86     27.26 o
  11  13   4       67.67       84.41     35.17 o
 -12  14   4        4.55       -8.04     41.17 o
 -11  14   4        8.12      -24.44     35.61 o
 -10  14   4       17.90       32.48     41.26 o
  -9  14   4      102.60        3.99     25.13 o
  -8  14   4        1.35       20.59     28.14 o
  -7  14   4      812.93      825.69     62.50 o
  -6  14   4      144.52      166.90     34.09 o
  -5  14   4      189.52      134.98     24.69 o
  -4  14   4        1.66       10.85     16.64 o
  -3  14   4      693.82      673.97     52.75 o
  -2  14   4        0.05       -5.33     17.27 o
  -1  14   4       96.70       73.97     32.47 o
   0  14   4      253.39      278.18     60.22 o
   1  14   4     1880.98     2025.34    143.21 o
   2  14   4      455.76      453.07     68.81 o
   3  14   4      173.44      173.07     34.82 o
   4  14   4       62.47       67.24     22.67 o
   5  14   4      120.71      123.40     30.40 o
   6  14   4      100.30       83.77     38.94 o
   7  14   4       99.43       45.12     25.65 o
   8  14   4      118.24       98.05     27.43 o
   9  14   4        3.56       -3.38     23.98 o
  10  14   4       11.10       15.79     29.28 o
 -11  15   4        2.16       39.76     44.11 o
 -10  15   4      393.38      538.21    138.90 o
  -9  15   4        4.36       17.90     46.61 o
  -8  15   4      177.23      166.51     63.62 o
  -7  15   4       15.62      -14.14     29.62 o
  -6  15   4      814.47      921.24     87.66 o
  -5  15   4      282.13      380.64    139.52 o
  -4  15   4      106.58      163.34     43.70 o
  -3  15   4      359.15      398.70     61.48 o
  -2  15   4        6.13       41.99     32.47 o
  -1  15   4      105.18       72.09     44.99 o
   0  15   4        5.15      -11.62     24.51 o
   1  15   4      118.09       60.41     31.27 o
   2  15   4      317.79      264.65     49.70 o
   3  15   4       53.11       59.80     26.53 o
   4  15   4        0.75       14.02     24.53 o
   5  15   4        1.93       12.10     23.31 o
   6  15   4      639.18      623.14     60.31 o
   7  15   4       44.41       76.12     70.47 o
   8  15   4      353.42      340.67     60.28 o
   9  15   4       11.00       35.39     30.90 o
 -10  16   4      207.24      149.95     69.53 o
  -9  16   4        2.97        7.18     48.35 o
  -8  16   4        2.87      -32.30     32.30 o
  -7  16   4       26.90       18.79     36.00 o
  -6  16   4      122.62      132.32     44.49 o
  -5  16   4        3.62        3.04     43.71 o
  -4  16   4        1.90        5.91     26.82 o
  -3  16   4      128.89      114.33     39.72 o
  -2  16   4       24.57       28.09     30.09 o
  -1  16   4      424.74      410.81     72.72 o
   0  16   4      188.35      190.35     45.34 o
   1  16   4       10.67       52.25     33.15 o
   2  16   4       33.97       19.41     30.18 o
   3  16   4        5.87       -9.08     23.60 o
   4  16   4        1.90        0.71     23.97 o
   5  16   4      281.59      401.80    118.42 o
   6  16   4      353.24      458.10    199.32 o
   7  16   4        6.76       31.02     36.46 o
   8  16   4        6.26       55.46     39.95 o
  -9  17   4       86.11      161.22     76.82 o
  -8  17   4       11.19      -36.67     36.75 o
  -7  17   4      163.57       98.77     45.39 o
  -6  17   4      487.57      375.04     69.41 o
  -5  17   4      145.47      132.30     69.28 o
  -4  17   4        4.31       21.61     35.43 o
  -3  17   4        8.64       26.17     34.53 o
  -2  17   4      130.46      114.62     41.05 o
  -1  17   4        0.51        9.48     28.53 o
   0  17   4        0.37        9.28     33.05 o
   1  17   4       95.44       53.83     35.76 o
   2  17   4       37.29       36.27     31.72 o
   3  17   4      306.61      318.81     74.33 o
   4  17   4       98.88       35.79     34.20 o
   5  17   4      242.30      247.16     73.81 o
   6  17   4       46.59        7.19     53.22 o
   7  17   4       32.57       17.91     36.61 o
  -7  18   4       21.46        4.64     48.89 o
  -6  18   4       35.54      -14.35     37.76 o
  -5  18   4        8.87        0.52     36.86 o
  -4  18   4       25.43       12.22     34.89 o
  -3  18   4        7.92       -4.42     31.78 o
  -2  18   4      101.98      176.35     52.43 o
  -1  18   4        0.20       12.47     33.88 o
   0  18   4       43.20       36.09     47.35 o
   1  18   4       21.04       14.69     31.13 o
   2  18   4      202.01      189.16     55.13 o
   3  18   4        9.00       19.75     31.28 o
   4  18   4        0.48        8.03     35.29 o
   5  18   4        0.13       -4.05     33.90 o
  -5  19   4        1.10       -0.83     41.83 o
  -4  19   4        0.90      -12.81     38.69 o
  -3  19   4      178.50      208.31     59.58 o
  -2  19   4       40.02       35.60     43.64 o
  -1  19   4      270.28      462.21     81.72 o
   0  19   4       33.49       36.12     59.80 o
   1  19   4        0.64      -28.51     28.51 o
   2  19   4       51.89      -18.53     33.06 o
   3  19   4      135.98      106.19     42.31 o
 -17   0   5        2.95      -33.90     41.37 o
 -15   0   5       15.32       24.77     35.84 o
 -13   0   5       55.36       75.98     26.61 o
 -11   0   5       40.66       19.37     13.19 o
  -9   0   5       10.37       -8.22      8.22 o
  -7   0   5      909.43      873.49     35.92 o
  -5   0   5       38.70       62.70     12.20 o
  -3   0   5       42.85       40.80      7.22 o
  -1   0   5     4450.22     5033.76    116.96 o
   1   0   5     3255.09     3769.09     99.46 o
   3   0   5      253.80      268.93     25.98 o
   5   0   5     9126.88     9220.68    476.60 o
   7   0   5      944.76     1035.89     91.63 o
   9   0   5     2243.88     2385.63    119.42 o
  11   0   5       21.01        3.10     35.17 o
  13   0   5        0.45       -6.83     29.03 o
 -17   1   5       39.64       67.50     34.85 o
 -16   1   5       32.26       48.71     28.14 o
 -15   1   5        1.85       17.04     24.20 o
 -14   1   5      263.30      318.38     47.56 o
 -13   1   5       99.25       75.58     19.68 o
 -12   1   5        8.03       -3.39     11.55 o
 -11   1   5     1238.80     1216.64     39.48 o
 -10   1   5     2461.34     2442.43     54.34 o
  -9   1   5     2363.29     2353.31     51.40 o
  -8   1   5      361.90      375.80     17.69 o
  -7   1   5        8.12        4.46      5.52 o
  -6   1   5      594.64      604.32     28.60 o
  -5   1   5      615.54      629.21     17.51 o
  -4   1   5     4726.63     4760.48     79.12 o
  -3   1   5        3.33        5.75      3.28 o
  -2   1   5     3331.17     3562.54     67.61 o
  -1   1   5    13870.51    13870.60    243.31 o
   0   1   5       69.72       86.46      6.57 o
   1   1   5     7795.70     8186.96    153.80 o
   2   1   5     2144.05     2178.79     51.21 o
   3   1   5        3.74       22.13      6.49 o
   4   1   5        0.30        9.49      6.38 o
   5   1   5     1450.94     1374.18     41.73 o
   6   1   5      940.79     1000.92     42.94 o
   7   1   5     1201.75     1122.90     48.77 o
   8   1   5     4067.00     3968.35    119.61 o
   9   1   5     3370.88     3368.82    108.42 o
  10   1   5        0.20        8.05     15.19 o
  11   1   5      178.97      164.93     40.24 o
  12   1   5      412.13      398.06     39.99 o
  13   1   5      209.57      293.30     42.59 o
  14   1   5        1.47       10.16     30.91 o
 -17   2   5       41.11      -14.96     36.76 o
 -16   2   5       48.23       84.51     31.56 o
 -15   2   5      295.44      344.18     45.30 o
 -14   2   5        1.66       -8.27     17.96 o
 -13   2   5       85.39       71.60     21.04 o
 -12   2   5       80.66       78.96     17.78 o
 -11   2   5      695.70      625.00     39.10 o
 -10   2   5      129.65      139.16     15.83 o
  -9   2   5      425.43      477.73     28.42 o
  -8   2   5      375.84      360.55     19.68 o
  -7   2   5      725.39      782.65     22.27 o
  -6   2   5     4583.62     4339.73     83.79 o
  -5   2   5     1322.44     1147.86     25.89 o
  -4   2   5        0.98        0.37      3.96 o
  -3   2   5       16.23        5.95      3.43 o
  -2   2   5    14264.93    14259.17    250.56 o
  -1   2   5    11457.97    11877.09    210.05 o
   0   2   5    13131.39    13533.69    274.77 o
   1   2   5     1046.09     1012.81     24.13 o
   2   2   5       46.36       66.30      8.47 o
   3   2   5      602.83      529.90     20.89 o
   4   2   5     6470.22     6773.04    144.36 o
   5   2   5      100.33      117.42     15.88 o
   6   2   5     2474.54     2382.29     66.01 o
   7   2   5       17.65       18.31     13.03 o
   8   2   5      790.75      776.21     43.13 o
   9   2   5       85.69       95.79     20.66 o
  10   2   5      634.56      758.98     48.13 o
  11   2   5      282.02      329.88     35.91 o
  12   2   5       82.93       76.40     23.80 o
  13   2   5       87.91       73.90     30.01 o
  14   2   5      158.30      177.11     34.95 o
 -16   3   5      265.57      278.71     37.40 o
 -15   3   5        6.51        9.57     20.54 o
 -14   3   5       21.69       45.44     22.34 o
 -13   3   5       72.89       90.60     28.39 o
 -12   3   5       40.49       28.80     15.47 o
 -11   3   5       95.91       86.47     14.84 o
 -10   3   5      809.82      794.08     32.21 o
  -9   3   5      693.64      651.26     29.77 o
  -8   3   5     1738.86     1643.00     51.27 o
  -7   3   5      431.30      500.02     19.77 o
  -6   3   5     2865.76     2689.29     55.59 o
  -5   3   5     2171.58     2067.17     47.41 o
  -4   3   5     2046.70     1913.45     40.88 o
  -3   3   5       20.83       30.37      5.35 o
  -2   3   5     2029.67     1915.02     39.94 o
  -1   3   5     1053.57      987.28     28.06 o
   0   3   5    11908.22    12493.09    255.42 o
   1   3   5     1210.57     1342.43     32.51 o
   2   3   5     1305.62     1174.45     28.59 o
   3   3   5     3248.34     3850.20     79.97 o
   4   3   5      130.63      163.65     12.62 o
   5   3   5      435.75      466.76     20.74 o
   6   3   5      941.01      821.08     36.92 o
   7   3   5      645.56      551.99     31.49 o
   8   3   5      238.23      208.43     24.93 o
   9   3   5      234.83      212.73     45.73 o
  10   3   5      263.44      248.54     30.51 o
  11   3   5      211.13      177.97     27.33 o
  12   3   5       95.49       93.98     28.01 o
  13   3   5      136.56      111.73     39.78 o
  14   3   5       25.23       12.61     25.91 o
 -16   4   5      150.99      189.61     37.16 o
 -15   4   5       21.32       25.87     22.75 o
 -14   4   5       35.83       45.46     21.91 o
 -13   4   5       44.76       19.52     18.04 o
 -12   4   5       70.37       61.43     19.11 o
 -11   4   5       37.99       24.58     12.53 o
 -10   4   5        1.08        9.67      9.98 o
  -9   4   5       12.44        1.81      9.71 o
  -8   4   5       61.79       56.94      8.80 o
  -7   4   5     1063.33      886.78     24.18 o
  -6   4   5       48.72       58.03     13.65 o
  -5   4   5       14.86        1.15      6.45 o
  -4   4   5      659.24      670.61     24.71 o
  -3   4   5      427.78      471.55     14.98 o
  -2   4   5      501.69      534.00     19.34 o
  -1   4   5        3.48       40.13      7.35 o
   0   4   5      243.97      274.58     17.69 o
   1   4   5     1724.71     2073.52     43.39 o
   2   4   5      179.42      263.88     13.99 o
   3   4   5      853.10     1180.53     30.25 o
   4   4   5       63.91       79.39      9.80 o
   5   4   5     1883.38     1852.89     47.00 o
   6   4   5      924.93      978.38     55.63 o
   7   4   5        8.79        6.70      9.28 o
   8   4   5        1.62      -10.66     10.66 o
   9   4   5       27.82       36.49     15.78 o
  10   4   5        0.00       20.24     19.16 o
  11   4   5      184.28      123.69     37.87 o
  12   4   5      139.62      117.35     27.12 o
  13   4   5        6.03        0.76     23.04 o
  14   4   5       37.59       40.04     27.03 o
 -16   5   5       44.70       60.85     28.48 o
 -15   5   5      178.68      208.17     35.38 o
 -14   5   5       12.94        3.38     18.68 o
 -13   5   5       24.16      -15.17     15.81 o
 -12   5   5       12.74        5.43     15.46 o
 -11   5   5      729.20      790.40     37.39 o
 -10   5   5        0.42        3.69     11.01 o
  -9   5   5      123.60       92.19     14.62 o
  -8   5   5       54.34       53.27     16.40 o
  -7   5   5      108.60      105.26     12.58 o
  -6   5   5     6618.88     6360.10    138.02 o
  -5   5   5     1202.05     1156.79     34.04 o
  -4   5   5     9631.55    10013.66    192.60 o
  -3   5   5      257.49      403.65     17.42 o
  -2   5   5      272.08      401.33     14.60 o
  -1   5   5      110.17      124.01      8.98 o
   0   5   5      297.24      437.42     16.74 o
   1   5   5      473.05      456.12     18.18 o
   2   5   5      295.05      261.89     14.61 o
   3   5   5       48.71       27.67      9.22 o
   4   5   5     2646.29     2865.84     65.19 o
   5   5   5       55.55       86.98     11.42 o
   6   5   5       11.80        0.83      9.05 o
   7   5   5      732.89      778.68     33.54 o
   8   5   5      720.81      607.66     41.54 o
   9   5   5      218.89      200.90     23.48 o
  10   5   5       25.06       -1.38     15.16 o
  11   5   5        0.31       -1.59     17.07 o
  12   5   5        0.79       18.90     21.19 o
  13   5   5        7.54        9.58     22.87 o
  14   5   5        1.71        9.97     25.74 o
 -16   6   5       62.89       88.76     30.90 o
 -15   6   5      247.36      309.26     87.87 o
 -14   6   5       85.47       64.23     25.10 o
 -13   6   5      706.14      803.98     84.90 o
 -12   6   5      188.93      188.68     34.60 o
 -11   6   5      576.51      553.76     31.99 o
 -10   6   5      118.56      112.47     17.69 o
  -9   6   5      951.76      890.24     36.32 o
  -8   6   5      468.00      463.49     24.94 o
  -7   6   5      307.14      252.70     17.97 o
  -6   6   5      713.39      726.47     27.46 o
  -5   6   5     3070.21     2917.08     69.57 o
  -4   6   5      593.70      528.27     18.63 o
  -3   6   5     2496.68     2455.72     55.76 o
  -2   6   5      201.90      272.49     15.52 o
  -1   6   5     2310.55     2663.87     72.92 o
   0   6   5      252.14      258.86     13.50 o
   1   6   5     1447.63     1583.02     40.03 o
   2   6   5     2131.95     2424.41     56.66 o
   3   6   5      449.90      434.63     20.27 o
   4   6   5      929.29      901.83     28.18 o
   5   6   5      137.96       96.91     13.39 o
   6   6   5      492.52      496.60     26.47 o
   7   6   5       13.13       23.00     11.43 o
   8   6   5      399.09      363.13     29.10 o
   9   6   5        5.24        6.63     14.39 o
  10   6   5      260.08      283.66     33.71 o
  11   6   5       42.97       40.64     20.12 o
  12   6   5       44.07       46.56     24.20 o
  13   6   5      204.87      269.12     38.92 o
  14   6   5       35.84       43.68     28.03 o
 -16   7   5        0.00       -5.73     28.63 o
 -15   7   5       82.11       71.96     28.44 o
 -14   7   5       12.02        3.47     21.88 o
 -13   7   5      350.33      355.06     81.26 o
 -12   7   5       34.34       18.18     18.51 o
 -11   7   5       89.70      101.33     27.20 o
 -10   7   5      478.55      515.47     38.28 o
  -9   7   5     2151.40     2123.80     75.48 o
  -8   7   5     1668.97     1724.10     51.29 o
  -7   7   5      239.98      223.93     17.56 o
  -6   7   5        9.31        4.16      7.74 o
  -5   7   5       39.15       23.14     11.76 o
  -4   7   5       15.10       21.28      6.41 o
  -3   7   5      277.05      256.61     13.95 o
  -2   7   5      282.24      322.61     21.37 o
  -1   7   5     2277.57     2080.93     48.51 o
   0   7   5        5.09        6.13      7.19 o
   1   7   5      243.99      211.59     14.02 o
   2   7   5      156.10      152.59     13.26 o
   3   7   5      157.45      134.91     15.21 o
   4   7   5      885.57      951.26     31.63 o
   5   7   5      172.59      182.20     20.28 o
   6   7   5      117.71       92.47     14.57 o
   7   7   5      562.93      422.43     33.92 o
   8   7   5      694.72      698.85     58.40 o
   9   7   5       70.21       62.50     22.92 o
  10   7   5      297.45      188.31     39.20 o
  11   7   5      166.25      180.41     31.14 o
  12   7   5        7.15       20.33     20.29 o
  13   7   5       85.53       37.74     26.64 o
 -15   8   5        1.02        9.70     25.71 o
 -14   8   5       46.78       87.20     26.62 o
 -13   8   5      165.36      131.38     53.93 o
 -12   8   5       29.58       19.45     18.50 o
 -11   8   5      127.05      107.33     32.07 o
 -10   8   5      134.75      115.46     22.35 o
  -9   8   5     1500.14     1419.18     71.44 o
  -8   8   5     2144.91     2210.05     77.08 o
  -7   8   5      380.65      434.23     28.18 o
  -6   8   5     1609.59     1507.79     51.08 o
  -5   8   5       44.21       28.79     13.65 o
  -4   8   5      664.03      604.59     24.08 o
  -3   8   5      185.91      174.51     13.59 o
  -2   8   5      733.77      745.03     27.42 o
  -1   8   5       37.95       20.32      7.85 o
   0   8   5      143.29       99.65     10.43 o
   1   8   5      488.27      499.37     31.13 o
   2   8   5     3996.05     4077.20     89.44 o
   3   8   5       52.20       50.36     11.59 o
   4   8   5     2163.95     2166.45     60.21 o
   5   8   5     1502.19     1447.95     43.21 o
   6   8   5      157.32      150.47     17.81 o
   7   8   5       15.21        3.39     11.83 o
   8   8   5       33.51       27.32     13.29 o
   9   8   5        8.95       -2.46     14.32 o
  10   8   5       76.11       60.38     19.66 o
  11   8   5        1.64       16.88     18.91 o
  12   8   5      166.39      151.43     28.08 o
  13   8   5      221.22      236.77     50.25 o
 -15   9   5       43.15       47.30     27.21 o
 -14   9   5       98.86      142.96     46.08 o
 -13   9   5      179.81      233.25     44.90 o
 -12   9   5      220.24      296.55     73.74 o
 -11   9   5      574.94      582.59     52.88 o
 -10   9   5     1524.94     1664.81     69.93 o
  -9   9   5      652.60      692.62     61.33 o
  -8   9   5      528.46      626.50     65.27 o
  -7   9   5      511.87      537.08     36.78 o
  -6   9   5       71.36       78.03     15.18 o
  -5   9   5      174.49      175.57     20.01 o
  -4   9   5       26.56       10.60      8.22 o
  -3   9   5      953.82      905.94     39.15 o
  -2   9   5     3803.87     3843.19     91.77 o
  -1   9   5        7.52        1.89      8.43 o
   0   9   5      413.68      390.53     18.36 o
   1   9   5      924.25      983.29     33.88 o
   2   9   5      408.69      431.41     23.46 o
   3   9   5      100.93       96.94     19.67 o
   4   9   5      697.28      745.77     33.16 o
   5   9   5     1852.96     1921.22     57.77 o
   6   9   5     1133.10     1062.38     41.95 o
   7   9   5        4.43       13.04     12.84 o
   8   9   5        0.90        9.87     12.98 o
   9   9   5      282.84      225.65     26.75 o
  10   9   5      455.69      583.54     43.08 o
  11   9   5       60.94       33.51     21.10 o
  12   9   5      662.99      691.64     56.33 o
  13   9   5      106.82       98.21     38.65 o
 -14  10   5       82.88      100.75     29.60 o
 -13  10   5       55.56       19.27     23.06 o
 -12  10   5        8.59       -9.47     23.35 o
 -11  10   5      165.92      148.37     31.33 o
 -10  10   5       69.90       33.11     18.99 o
  -9  10   5     1023.97     1077.95     96.09 o
  -8  10   5        6.29        9.86     14.19 o
  -7  10   5        0.11       16.50     13.52 o
  -6  10   5      198.46      212.53     24.60 o
  -5  10   5      133.92      186.91     19.81 o
  -4  10   5      390.76      298.25     26.02 o
  -3  10   5     2037.57     1951.17     62.14 o
  -2  10   5     1572.27     1694.21     49.92 o
  -1  10   5        5.22        8.45      9.05 o
   0  10   5      222.88      188.26     17.01 o
   1  10   5     6213.88     6224.27    154.46 o
   2  10   5     1218.21     1299.62     42.40 o
   3  10   5      423.58      453.28     25.95 o
   4  10   5      303.98      300.30     23.19 o
   5  10   5      503.74      484.73     49.92 o
   6  10   5        7.43       10.35     12.75 o
   7  10   5        3.43       22.31     13.36 o
   8  10   5       36.87       21.22     15.83 o
   9  10   5        0.41      -14.35     15.27 o
  10  10   5       49.86       71.15     25.12 o
  11  10   5      160.36      206.21     34.78 o
  12  10   5        6.13       -2.62     23.67 o
 -14  11   5        2.15        9.87     27.50 o
 -13  11   5      547.89      540.24    111.71 o
 -12  11   5       75.04       56.72     28.71 o
 -11  11   5        0.81       29.24     23.28 o
 -10  11   5      102.12      128.23     25.61 o
  -9  11   5       23.19       45.67     19.77 o
  -8  11   5      100.47       71.47     19.47 o
  -7  11   5      615.88      650.72     41.32 o
  -6  11   5        6.80       -7.03     12.34 o
  -5  11   5        0.45        6.00     12.93 o
  -4  11   5        0.16       -3.04     11.37 o
  -3  11   5      176.92      147.47     18.79 o
  -2  11   5        1.06        5.61      9.85 o
  -1  11   5     1344.05     1367.72     45.22 o
   0  11   5       16.03       29.92     12.25 o
   1  11   5      405.92      442.85     29.28 o
   2  11   5      136.23      137.66     19.38 o
   3  11   5        0.08       15.02     12.16 o
   4  11   5      188.20      176.42     19.11 o
   5  11   5      253.44      292.35     24.73 o
   6  11   5       58.91       39.82     16.77 o
   7  11   5      148.74      102.13     22.31 o
   8  11   5      140.14      143.88     23.97 o
   9  11   5        0.21        2.85     19.38 o
  10  11   5        1.86       12.93     21.95 o
  11  11   5      431.53      585.20     66.74 o
  12  11   5       58.60       75.46     38.21 o
 -13  12   5       18.51       -9.70     38.00 o
 -12  12   5       20.95        3.37     37.60 o
 -11  12   5       20.93       88.30     41.63 o
 -10  12   5        6.61       28.16     25.28 o
  -9  12   5      148.71      163.58     26.65 o
  -8  12   5       18.81       35.93     18.03 o
  -7  12   5        4.04       22.67     16.50 o
  -6  12   5        0.29        6.62     14.73 o
  -5  12   5      157.49       94.29     23.02 o
  -4  12   5      519.53      650.71     39.80 o
  -3  12   5      799.30      761.83     42.63 o
  -2  12   5      544.58      502.41     34.66 o
  -1  12   5      680.07      619.62     34.90 o
   0  12   5      707.62      750.63     34.56 o
   1  12   5     3639.98     3706.98    104.35 o
   2  12   5     1575.96     1519.26     74.51 o
   3  12   5     1135.60     1222.94     55.99 o
   4  12   5      300.03      275.59     29.44 o
   5  12   5      153.04      122.81     28.02 o
   6  12   5       17.04        6.03     19.34 o
   7  12   5      350.07      292.00     30.20 o
   8  12   5        7.39       12.89     17.60 o
   9  12   5       89.59       48.61     36.98 o
  10  12   5        0.16       28.65     24.02 o
  11  12   5        0.05       -8.28     24.14 o
 -13  13   5      165.09      192.63     60.54 o
 -12  13   5       41.16       68.34     43.62 o
 -11  13   5       15.44       13.33     35.45 o
 -10  13   5       34.46        9.27     31.67 o
  -9  13   5        0.79        7.55     24.22 o
  -8  13   5       59.57       63.96     27.49 o
  -7  13   5       63.26       61.85     33.88 o
  -6  13   5        2.15       -0.19     19.63 o
  -5  13   5       98.79       94.68     26.62 o
  -4  13   5      427.48      376.27     41.59 o
  -3  13   5       55.50       37.64     19.99 o
  -2  13   5        3.65       -1.09     21.80 o
  -1  13   5        4.56        6.36     16.26 o
   0  13   5      483.85      417.07     47.40 o
   1  13   5      320.33      331.98     28.01 o
   2  13   5        3.09       28.14     18.33 o
   3  13   5      386.78      403.11     62.99 o
   4  13   5       21.15       40.82     19.19 o
   5  13   5       67.05       31.99     23.25 o
   6  13   5       16.16      -13.50     20.47 o
   7  13   5      246.52      169.00     29.49 o
   8  13   5      119.95       87.96     26.64 o
   9  13   5        3.84        6.53     22.53 o
  10  13   5        0.08        5.85     28.40 o
 -12  14   5      157.68       93.36     87.99 o
 -11  14   5      217.20      287.46     61.61 o
 -10  14   5        0.43        3.22     33.65 o
  -9  14   5        0.16       16.86     24.72 o
  -8  14   5        0.09       45.50     27.34 o
  -7  14   5       57.19       32.50     25.33 o
  -6  14   5      129.56       48.28     46.55 o
  -5  14   5       14.23       -1.68     21.45 o
  -4  14   5       50.10       96.91     26.94 o
  -3  14   5     1372.79     1511.57     79.58 o
  -2  14   5      166.34      241.91     63.99 o
  -1  14   5        6.94        5.59     24.89 o
   0  14   5      166.84      101.59     32.95 o
   1  14   5     1005.13     1026.55    292.52 o
   2  14   5      528.65      528.95     76.71 o
   3  14   5       31.16       34.42     29.40 o
   4  14   5       22.52       -1.84     22.16 o
   5  14   5       43.36       81.68     33.64 o
   6  14   5       26.99       42.52     30.18 o
   7  14   5       97.78      136.09     71.67 o
   8  14   5        6.93        4.13     32.05 o
   9  14   5      718.30      653.40     79.28 o
  10  14   5      132.01      150.29     63.55 o
 -11  15   5      115.15      132.85     49.78 o
 -10  15   5        0.44      -32.50     33.20 o
  -9  15   5       43.89       13.91     29.23 o
  -8  15   5      167.00      120.66     57.19 o
  -7  15   5       26.53       14.28     25.11 o
  -6  15   5        5.10       17.67     25.87 o
  -5  15   5       64.35       90.53     37.75 o
  -4  15   5        0.05       16.94     28.02 o
  -3  15   5      428.35      411.11    100.09 o
  -2  15   5        0.97       11.17     30.24 o
  -1  15   5      363.08      338.99     56.67 o
   0  15   5       42.93        1.67     26.72 o
   1  15   5        0.08      -10.52     24.39 o
   2  15   5       15.34       -1.97     23.75 o
   3  15   5        0.56      -19.69     21.87 o
   4  15   5      150.95       74.31     35.97 o
   5  15   5      186.47      189.23     48.41 o
   6  15   5       51.41       57.93     35.87 o
   7  15   5        3.53       15.87     31.70 o
   8  15   5       51.09       96.47     42.78 o
   9  15   5       12.29       37.39     51.31 o
 -10  16   5      431.00      480.53    108.37 o
  -9  16   5       14.32       18.23     40.84 o
  -8  16   5       59.56      103.55     43.54 o
  -7  16   5       92.31      154.01     47.92 o
  -6  16   5        4.03        4.19     43.20 o
  -5  16   5      214.47      206.52     50.57 o
  -4  16   5       40.24       30.85     34.28 o
  -3  16   5      183.17      187.91     57.43 o
  -2  16   5       50.98       89.45     35.07 o
  -1  16   5       94.01      105.64     40.95 o
   0  16   5        0.18        7.98     29.52 o
   1  16   5      185.99       83.97     79.87 o
   2  16   5       71.47       70.29     35.22 o
   3  16   5      221.07      141.66     34.85 o
   4  16   5       46.21       95.97     40.09 o
   5  16   5       36.18       42.44     32.55 o
   6  16   5      319.98      323.11     94.22 o
   7  16   5       23.51       31.60     37.08 o
   8  16   5       15.73       34.43     39.16 o
  -9  17   5      208.69      245.39     93.62 o
  -8  17   5       51.27        8.19     39.50 o
  -7  17   5        2.22       10.10     38.12 o
  -6  17   5       63.73      101.95     42.81 o
  -5  17   5       78.59       67.54     42.71 o
  -4  17   5       19.82       57.50     37.90 o
  -3  17   5      143.49      116.23     45.36 o
  -2  17   5      234.63      203.23     60.74 o
  -1  17   5       15.15       23.10     39.01 o
   0  17   5      706.97     1048.25    100.26 o
   1  17   5        0.26      -21.30     29.84 o
   2  17   5        7.83      -12.76     26.89 o
   3  17   5      107.32       92.13     42.23 o
   4  17   5       12.34       -4.18     33.69 o
   5  17   5      149.63       69.50     40.12 o
   6  17   5        3.68       19.97     37.50 o
   7  17   5        4.03        7.29     49.15 o
  -7  18   5       70.23       65.82     44.61 o
  -6  18   5      147.43      125.60     84.71 o
  -5  18   5       39.83        4.98     37.85 o
  -4  18   5       26.01       44.09     41.32 o
  -3  18   5       28.62       18.33     35.27 o
  -2  18   5        5.14        1.50     34.42 o
  -1  18   5       18.55       56.65     39.63 o
   0  18   5       65.51        0.43     38.81 o
   1  18   5        0.36       56.63     39.27 o
   2  18   5        7.32      -13.86     27.32 o
   3  18   5        0.08       -0.89     82.89 o
   4  18   5        6.77      -10.27     34.37 o
   5  18   5      264.38      221.01    116.37 o
  -5  19   5      214.66      307.96     67.00 o
  -4  19   5      170.73      349.72     99.86 o
  -3  19   5       50.62       31.17     66.77 o
  -2  19   5       25.42       36.44     76.80 o
  -1  19   5        0.09       20.73     40.95 o
   0  19   5        0.36       21.93     40.29 o
   1  19   5       17.74        4.27     31.35 o
   2  19   5      123.40      110.80     41.02 o
   3  19   5       71.82       41.07     42.47 o
 -16   0   6       52.69       78.62     43.46 o
 -14   0   6     1146.13     1467.16     85.89 o
 -12   0   6       62.91       45.94     17.80 o
 -10   0   6        7.64       18.01     12.00 o
  -8   0   6       37.07       26.50      9.87 o
  -6   0   6      469.12      377.82     19.74 o
  -4   0   6       79.89       50.73      9.20 o
  -2   0   6      810.01      597.03     21.12 o
   0   0   6     2646.15     2437.02     89.11 o
   2   0   6    10313.07    11311.12    282.60 o
   4   0   6      225.79      194.69     57.15 o
   6   0   6      171.89      166.13     29.45 o
   8   0   6     1577.61     1587.03    117.49 o
  10   0   6       25.26       24.83     34.54 o
  12   0   6      161.49      202.47     45.42 o
  14   0   6      570.40      349.95     85.02 o
 -17   1   6      269.34      284.75     45.05 o
 -16   1   6       31.28       11.82     27.23 o
 -15   1   6       15.71        0.77     19.80 o
 -14   1   6      180.72      209.21     42.63 o
 -13   1   6      216.38      186.75     25.26 o
 -12   1   6     1091.37     1088.01     51.89 o
 -11   1   6      985.74      961.18     34.64 o
 -10   1   6      671.03      611.00     24.21 o
  -9   1   6      438.68      438.36     18.24 o
  -8   1   6       35.20       19.59      6.71 o
  -7   1   6      691.33      773.58     22.47 o
  -6   1   6     4536.40     4445.34     80.46 o
  -5   1   6      925.78      986.37     26.21 o
  -4   1   6      365.89      367.33     11.91 o
  -3   1   6       91.93       47.84      6.10 o
  -2   1   6      255.28      237.66      9.08 o
  -1   1   6      231.70      227.78     10.82 o
   0   1   6     3714.43     3897.71     69.62 o
   1   1   6      954.62     1266.86     30.50 o
   2   1   6     3879.35     4046.06     81.46 o
   3   1   6      105.83      123.54     12.89 o
   4   1   6      250.68      250.62     17.65 o
   5   1   6      192.96      137.15     12.57 o
   6   1   6       62.09       37.31     16.44 o
   7   1   6     1746.88     1643.53     65.20 o
   8   1   6     1527.73     1514.76     61.04 o
   9   1   6      404.31      487.16     38.37 o
  10   1   6       90.82       55.64     24.93 o
  11   1   6      332.54      327.53     55.57 o
  12   1   6      185.58      174.05     33.66 o
  13   1   6        5.02       -8.23     21.39 o
  14   1   6        0.00       -3.20     28.15 o
 -17   2   6       98.66      209.37     53.22 o
 -16   2   6       12.02       38.84     24.65 o
 -15   2   6      149.89      135.60     28.01 o
 -14   2   6       13.71       11.30     18.99 o
 -13   2   6      149.70      199.45     36.07 o
 -12   2   6       51.20       31.09     13.95 o
 -11   2   6      444.95      438.99     25.81 o
 -10   2   6       62.29       32.50      8.96 o
  -9   2   6        1.71       17.81      7.58 o
  -8   2   6       88.54       85.88     11.10 o
  -7   2   6      345.57      332.28     15.52 o
  -6   2   6      960.69      896.45     29.70 o
  -5   2   6       26.80       24.71      5.19 o
  -4   2   6      547.83      559.98     13.96 o
  -3   2   6     5488.34     4856.17     80.01 o
  -2   2   6      127.20      106.22      8.04 o
  -1   2   6    11282.65    11724.69    208.37 o
   0   2   6      792.61      827.72     22.48 o
   1   2   6     2911.72     2884.97     57.10 o
   2   2   6      327.35      384.52     15.19 o
   3   2   6     1594.03     1523.70     41.13 o
   4   2   6     1057.11     1075.06     33.08 o
   5   2   6      251.96      244.29     19.50 o
   6   2   6      191.66      185.07     20.92 o
   7   2   6     1303.16     1246.70     56.89 o
   8   2   6      214.11      176.86     23.97 o
   9   2   6      835.22      797.36     47.14 o
  10   2   6        2.87       10.31     15.67 o
  11   2   6        0.14        8.77     17.29 o
  12   2   6       24.40       18.67     20.45 o
  13   2   6      658.08      714.25    102.43 o
  14   2   6        7.59       47.67     28.09 o
 -16   3   6        2.47        5.45     24.74 o
 -15   3   6       10.89      -12.37     20.19 o
 -14   3   6       33.83       40.08     20.81 o
 -13   3   6       15.37       41.70     18.41 o
 -12   3   6       51.95       37.08     14.28 o
 -11   3   6     1060.73      959.81     37.48 o
 -10   3   6      180.59      116.66     17.58 o
  -9   3   6       43.46       31.71      9.47 o
  -8   3   6      103.03      106.17     11.67 o
  -7   3   6       38.41       26.54      6.91 o
  -6   3   6     2625.88     2428.43     55.65 o
  -5   3   6     8245.97     8216.83    149.69 o
  -4   3   6     1217.96     1191.85     28.58 o
  -3   3   6      118.10      100.75      9.36 o
  -2   3   6     2327.31     2336.03     48.20 o
  -1   3   6      315.89      374.36     15.46 o
   0   3   6     1220.80     1187.27     30.84 o
   1   3   6     4788.68     4809.51    105.50 o
   2   3   6     2535.26     2776.04     61.33 o
   3   3   6       99.40      103.73     11.02 o
   4   3   6       42.41       35.32      9.06 o
   5   3   6       97.50       83.98     19.66 o
   6   3   6      442.73      450.14     25.82 o
   7   3   6      218.94      166.85     36.48 o
   8   3   6      162.14      157.08     35.45 o
   9   3   6     2918.36     2856.65     97.46 o
  10   3   6        9.18       30.90     18.30 o
  11   3   6      679.22      888.09     56.05 o
  12   3   6        7.92       -0.83     19.56 o
  13   3   6      506.99      567.67     62.64 o
  14   3   6       56.55       65.49     28.45 o
 -16   4   6       13.50       23.93     25.47 o
 -15   4   6        0.04       -7.50     20.12 o
 -14   4   6      123.70       87.48     23.53 o
 -13   4   6      180.65      175.39     30.10 o
 -12   4   6       32.75       33.37     14.41 o
 -11   4   6       16.64       21.78     12.22 o
 -10   4   6      445.86      405.33     27.48 o
  -9   4   6       22.84        2.31      9.64 o
  -8   4   6       21.01       28.67      7.53 o
  -7   4   6      486.85      457.83     22.46 o
  -6   4   6      408.89      414.09     23.47 o
  -5   4   6     2178.37     2314.10     61.13 o
  -4   4   6       40.82       77.94      8.00 o
  -3   4   6      618.54      684.49     28.59 o
  -2   4   6      183.49      118.50     13.38 o
  -1   4   6       73.84       59.94      8.47 o
   0   4   6     2728.40     2892.81     57.04 o
   1   4   6     5715.71     6317.50    116.59 o
   2   4   6     2098.16     2123.83     49.55 o
   3   4   6     1884.78     2225.12     52.00 o
   4   4   6      851.73      858.46     28.09 o
   5   4   6      213.32      203.83     16.29 o
   6   4   6      464.78      509.47     25.94 o
   7   4   6      281.10      340.02     26.61 o
   8   4   6       12.40       15.78     16.17 o
   9   4   6        2.47        6.58     14.39 o
  10   4   6       87.37       92.99     22.92 o
  11   4   6      128.26       95.01     35.02 o
  12   4   6      225.19      218.01     38.08 o
  13   4   6        7.26        5.58     22.57 o
  14   4   6      109.22      167.18     38.06 o
 -16   5   6        0.83       22.10     25.85 o
 -15   5   6       17.47       19.85     24.04 o
 -14   5   6      275.61      306.55     48.84 o
 -13   5   6        0.13       19.86     17.88 o
 -12   5   6       10.87       20.26     13.99 o
 -11   5   6       99.56       94.47     16.52 o
 -10   5   6       28.04       37.53     12.93 o
  -9   5   6      158.45      147.07     16.47 o
  -8   5   6      367.14      355.28     22.28 o
  -7   5   6      170.89      187.47     24.33 o
  -6   5   6      142.43      185.88     14.40 o
  -5   5   6     5406.08     5798.22    117.55 o
  -4   5   6     1730.24     1709.79     41.11 o
  -3   5   6     2632.71     2778.28     60.20 o
  -2   5   6       41.12       11.96      6.64 o
  -1   5   6     2337.97     2489.23     61.05 o
   0   5   6      476.81      494.62     18.39 o
   1   5   6       30.40       23.19      6.45 o
   2   5   6      271.25      282.05     14.32 o
   3   5   6     1248.27     1340.44     37.34 o
   4   5   6        0.94       -0.75      7.56 o
   5   5   6     1796.13     1982.53     54.53 o
   6   5   6      211.32      193.44     20.59 o
   7   5   6      249.21      249.03     26.48 o
   8   5   6      309.66      308.95     27.16 o
   9   5   6      123.40       97.50     18.27 o
  10   5   6       93.46      113.92     29.31 o
  11   5   6        7.72       26.17     22.99 o
  12   5   6      138.50      110.79     30.67 o
  13   5   6      171.94      133.02     32.26 o
  14   5   6      126.50      101.37     31.63 o
 -16   6   6       96.04      110.14     36.57 o
 -15   6   6      226.76      360.34     42.41 o
 -14   6   6      144.23      162.74     39.32 o
 -13   6   6       20.98       13.66     19.97 o
 -12   6   6       31.02       55.70     19.64 o
 -11   6   6      215.06      162.05     23.52 o
 -10   6   6       48.68       52.62     14.62 o
  -9   6   6      126.55      137.15     19.96 o
  -8   6   6      942.10      860.19     33.30 o
  -7   6   6      141.66       97.45     18.01 o
  -6   6   6     2947.90     3018.49     73.11 o
  -5   6   6      117.24      135.91     11.01 o
  -4   6   6     1831.73     2013.91     47.35 o
  -3   6   6     1555.39     1614.42     36.04 o
  -2   6   6       81.03      116.06      8.90 o
  -1   6   6     2815.25     2964.06     64.77 o
   0   6   6      137.48      173.79     17.46 o
   1   6   6       96.45       64.57      9.35 o
   2   6   6     1008.22     1234.91     32.16 o
   3   6   6      338.73      393.90     18.27 o
   4   6   6     1531.45     1597.81     43.18 o
   5   6   6      774.72      755.80     31.27 o
   6   6   6      490.66      476.25     26.69 o
   7   6   6       37.91       26.61     11.73 o
   8   6   6       13.73        9.62     15.37 o
   9   6   6      812.54      767.53     42.69 o
  10   6   6      707.87      770.99     87.19 o
  11   6   6      172.67      171.86     29.11 o
  12   6   6      116.24      170.01     39.52 o
  13   6   6      337.46      280.65     41.95 o
 -16   7   6       28.72       13.76     29.63 o
 -15   7   6       38.73       53.60     27.85 o
 -14   7   6       68.14       98.50     39.55 o
 -13   7   6        0.74       28.33     20.31 o
 -12   7   6      246.12      256.72     31.98 o
 -11   7   6       11.31       -5.71     15.07 o
 -10   7   6       42.86       33.20     16.70 o
  -9   7   6     1227.70     1237.40     54.11 o
  -8   7   6        2.59        6.95     11.41 o
  -7   7   6       87.00      105.62     22.64 o
  -6   7   6      916.66     1005.13     33.56 o
  -5   7   6      202.75      216.54     18.88 o
  -4   7   6       57.73       45.80     15.35 o
  -3   7   6       44.09       48.94      7.81 o
  -2   7   6      495.87      508.84     22.74 o
  -1   7   6     3547.33     3409.42     74.01 o
   0   7   6       52.97       43.16      8.30 o
   1   7   6     1089.63     1045.19     31.32 o
   2   7   6      671.88      661.29     27.94 o
   3   7   6      531.76      477.37     21.95 o
   4   7   6      820.35      720.44     28.28 o
   5   7   6       81.35      101.59     14.30 o
   6   7   6      716.56      654.25     45.81 o
   7   7   6       42.43        7.71     11.30 o
   8   7   6     1454.92     1388.32     62.73 o
   9   7   6        8.49        3.72     14.45 o
  10   7   6      288.20      299.18     30.71 o
  11   7   6      129.67       62.52     25.67 o
  12   7   6       14.81       29.45     24.08 o
  13   7   6       12.61       49.22     27.39 o
 -15   8   6       57.01       84.23     37.79 o
 -14   8   6      228.37      313.21     39.49 o
 -13   8   6      172.26      137.59     27.19 o
 -12   8   6      180.36      137.75     77.41 o
 -11   8   6       19.87        7.82     16.73 o
 -10   8   6      524.66      519.02     45.42 o
  -9   8   6       36.69       35.34     14.99 o
  -8   8   6        0.51       -0.92     13.03 o
  -7   8   6      148.25      100.94     16.42 o
  -6   8   6       22.88       10.54      9.85 o
  -5   8   6      470.86      470.12     32.26 o
  -4   8   6      862.56      845.73     29.54 o
  -3   8   6      853.83      782.04     28.29 o
  -2   8   6      227.66      252.05     16.24 o
  -1   8   6       23.86       11.68      7.28 o
   0   8   6      450.78      438.23     38.67 o
   1   8   6        1.03       -3.19      7.31 o
   2   8   6      337.50      330.52     26.77 o
   3   8   6      339.83      380.89     22.76 o
   4   8   6      124.27      127.38     14.56 o
   5   8   6     2214.23     2312.96     69.84 o
   6   8   6       61.49       32.08     14.11 o
   7   8   6      666.55      628.80     33.61 o
   8   8   6        8.37       -3.93     14.04 o
   9   8   6       14.49       27.75     17.07 o
  10   8   6      280.69      345.45     36.33 o
  11   8   6       14.16        9.34     19.59 o
  12   8   6       53.27       68.89     24.19 o
  13   8   6       57.74      114.04     45.24 o
 -15   9   6        6.64       40.20     31.77 o
 -14   9   6        2.36       -9.65     21.68 o
 -13   9   6       24.42       -1.68     18.20 o
 -12   9   6      111.61      119.27     41.40 o
 -11   9   6      269.50      396.03     47.52 o
 -10   9   6      730.37      799.65     62.88 o
  -9   9   6     1843.41     1972.98     74.13 o
  -8   9   6     1632.84     1608.93     64.40 o
  -7   9   6      415.56      430.05     38.82 o
  -6   9   6       34.78       52.21     13.73 o
  -5   9   6      198.83      200.79     19.12 o
  -4   9   6       21.57       37.01      9.32 o
  -3   9   6      722.21      680.62     27.44 o
  -2   9   6     1354.04     1389.40     42.34 o
  -1   9   6      639.84      633.16     27.67 o
   0   9   6     2254.75     2391.18     61.65 o
   1   9   6      221.39      200.30     16.53 o
   2   9   6      730.87      731.81     35.77 o
   3   9   6      105.79      114.85     15.51 o
   4   9   6       15.62        0.76     10.44 o
   5   9   6        0.42       -8.61      9.90 o
   6   9   6     1205.94     1086.08     53.84 o
   7   9   6      304.76      349.95     27.05 o
   8   9   6      123.72       58.58     17.65 o
   9   9   6      618.11      647.41     42.80 o
  10   9   6       66.08       47.83     20.57 o
  11   9   6       79.14       49.91     22.33 o
  12   9   6       49.12       65.76     25.78 o
 -14  10   6       40.42      109.17     34.71 o
 -13  10   6       31.83       14.76     25.12 o
 -12  10   6       79.63      189.75     48.34 o
 -11  10   6      420.99      474.75     42.05 o
 -10  10   6      351.81      308.81     39.34 o
  -9  10   6        1.64       31.41     17.75 o
  -8  10   6      217.91      231.34     26.39 o
  -7  10   6      192.37      218.39     45.44 o
  -6  10   6      991.42     1064.95     48.89 o
  -5  10   6       89.44      106.65     18.13 o
  -4  10   6      133.90      156.74     18.13 o
  -3  10   6        7.89        8.35      9.14 o
  -2  10   6       61.49       78.33     15.69 o
  -1  10   6      203.15      196.67     17.60 o
   0  10   6       19.93        8.26     10.66 o
   1  10   6     3871.09     3933.54    106.34 o
   2  10   6     2560.62     2673.88     71.11 o
   3  10   6       48.86       52.81     15.61 o
   4  10   6      810.11      804.17     38.81 o
   5  10   6      323.54      362.51     25.97 o
   6  10   6      493.52      600.91     33.50 o
   7  10   6      149.39      145.47     20.39 o
   8  10   6        2.12        6.31     14.83 o
   9  10   6       28.45       29.18     19.05 o
  10  10   6      337.07      376.05     42.37 o
  11  10   6       27.57       11.74     24.43 o
  12  10   6       65.62       35.44     30.52 o
 -14  11   6       28.16       55.94     33.76 o
 -13  11   6       87.74       29.79     41.85 o
 -12  11   6       25.92       57.87     55.90 o
 -11  11   6        2.75        6.84     31.56 o
 -10  11   6      302.99      393.14     56.16 o
  -9  11   6      198.11      307.95     41.05 o
  -8  11   6       98.81      143.45     28.37 o
  -7  11   6       49.05       37.58     20.62 o
  -6  11   6        2.46       -6.39     15.02 o
  -5  11   6       52.88       60.11     21.21 o
  -4  11   6      328.26      286.66     43.03 o
  -3  11   6      606.38      456.02     49.32 o
  -2  11   6       96.79       75.61     15.84 o
  -1  11   6      586.75      566.51     32.90 o
   0  11   6       67.35       35.26     12.83 o
   1  11   6       76.99       53.83     13.60 o
   2  11   6       19.89       14.14     12.60 o
   3  11   6      101.38       87.30     17.79 o
   4  11   6      502.97      494.82     49.39 o
   5  11   6       35.15       47.93     16.70 o
   6  11   6       35.43       31.90     14.79 o
   7  11   6      208.23      167.19     22.30 o
   8  11   6      201.76      260.30     29.68 o
   9  11   6       40.69       19.10     21.66 o
  10  11   6        3.51      -11.59     22.18 o
  11  11   6        9.38       10.90     24.98 o
 -13  12   6       23.40       -4.99     41.15 o
 -12  12   6      306.25      396.98     67.75 o
 -11  12   6      139.43      155.82     48.83 o
 -10  12   6       16.26       15.48     23.59 o
  -9  12   6       11.64       11.75     21.95 o
  -8  12   6       57.87       53.42     22.65 o
  -7  12   6        2.03      -13.29     17.76 o
  -6  12   6       26.68       48.93     22.35 o
  -5  12   6      141.78      138.17     34.45 o
  -4  12   6       34.21        6.34     17.98 o
  -3  12   6     1355.62     1292.83     83.06 o
  -2  12   6       10.13       28.43     17.41 o
  -1  12   6       51.51       62.03     19.86 o
   0  12   6      142.10      153.30     31.01 o
   1  12   6        9.00        2.04     14.58 o
   2  12   6      213.77      173.04     27.86 o
   3  12   6      453.46      325.90     41.59 o
   4  12   6      467.51      480.84     44.54 o
   5  12   6      617.38      693.56     48.04 o
   6  12   6     1230.26     1466.53     67.06 o
   7  12   6       12.19      -16.45     16.45 o
   8  12   6      203.44      196.82     31.14 o
   9  12   6      327.35      381.83     60.84 o
  10  12   6        1.26        3.14     28.40 o
  11  12   6        6.92       -8.77     29.71 o
 -13  13   6        0.39        4.50     41.70 o
 -12  13   6       23.45       40.37     40.96 o
 -11  13   6       29.84       -2.68     33.25 o
 -10  13   6        1.02       25.59     26.55 o
  -9  13   6      561.28      599.55     56.71 o
  -8  13   6      504.96      476.12     71.99 o
  -7  13   6       36.90       27.28     22.64 o
  -6  13   6       59.16       59.32     27.95 o
  -5  13   6      579.06      535.85     51.44 o
  -4  13   6       85.34       73.52     25.77 o
  -3  13   6      362.27      347.02     39.53 o
  -2  13   6       63.71       67.16     23.64 o
  -1  13   6      991.04      920.98     95.95 o
   0  13   6      100.27       79.20     24.20 o
   1  13   6       22.36        2.63     15.25 o
   2  13   6       39.31       26.37     19.48 o
   3  13   6       21.31       31.19     24.71 o
   4  13   6        5.96       16.84     25.66 o
   5  13   6       27.32       95.53     34.67 o
   6  13   6       52.04       58.37     32.25 o
   7  13   6      104.60       24.91     31.34 o
   8  13   6      283.51      277.16     51.78 o
   9  13   6       89.00       85.59     52.39 o
  10  13   6       34.61        4.78     48.63 o
 -12  14   6      141.40      105.44     50.62 o
 -11  14   6        8.77       12.28     36.64 o
 -10  14   6      328.92      431.76     79.51 o
  -9  14   6       45.53       48.96     29.12 o
  -8  14   6      177.15      194.08     37.86 o
  -7  14   6       61.70       54.99     26.41 o
  -6  14   6      540.44      683.08     59.55 o
  -5  14   6       13.24       12.94     21.80 o
  -4  14   6      309.53      351.12     78.34 o
  -3  14   6      990.26      864.76     61.49 o
  -2  14   6      865.78      930.71    156.27 o
  -1  14   6        9.35       18.36     21.84 o
   0  14   6      166.57      148.32     39.73 o
   1  14   6       34.13       46.05     30.29 o
   2  14   6       49.56       57.24     30.87 o
   3  14   6      140.48      240.70     50.23 o
   4  14   6      137.83      132.50     57.46 o
   5  14   6      430.27      476.30     65.86 o
   6  14   6      238.67      316.66     56.18 o
   7  14   6      334.07      235.69     83.97 o
   8  14   6       35.36       37.70     36.37 o
   9  14   6       12.93      -17.54     42.94 o
 -11  15   6       20.94       34.32     42.12 o
 -10  15   6       78.14      125.00     47.78 o
  -9  15   6        0.29       -1.08     27.48 o
  -8  15   6      715.81      722.36     64.03 o
  -7  15   6       20.56       42.51     35.60 o
  -6  15   6       20.13       22.25     24.87 o
  -5  15   6        0.75        2.57     23.10 o
  -4  15   6      434.76      318.73    112.10 o
  -3  15   6      169.82       74.97     36.13 o
  -2  15   6       36.43       54.51     29.77 o
  -1  15   6        1.71       22.56     27.59 o
   0  15   6       55.57       34.07     32.64 o
   1  15   6       41.97       81.70     34.78 o
   2  15   6       42.30       22.88     27.26 o
   3  15   6       62.92       88.87     38.43 o
   4  15   6        9.23       -6.93     28.35 o
   5  15   6       76.89       10.63     32.08 o
   6  15   6      219.35      117.59     43.79 o
   7  15   6       26.44       60.09     39.48 o
   8  15   6      143.30      197.26     51.60 o
 -10  16   6       10.50      -40.66     41.91 o
  -9  16   6       82.40       27.16     39.19 o
  -8  16   6        0.03      -13.57     34.66 o
  -7  16   6       51.78       74.71     39.36 o
  -6  16   6        0.19       21.17     36.14 o
  -5  16   6      217.98      101.37     78.36 o
  -4  16   6       14.50       18.13     31.98 o
  -3  16   6        2.32       40.14     31.22 o
  -2  16   6       21.47       45.38     35.22 o
  -1  16   6      518.92      635.90     78.67 o
   0  16   6        0.88      -12.16     43.14 o
   1  16   6      224.99      241.08     51.87 o
   2  16   6       26.79       28.36     32.29 o
   3  16   6        0.07        3.37     28.77 o
   4  16   6        0.13       -4.27     30.21 o
   5  16   6      186.78      181.15    116.15 o
   6  16   6      528.44      636.16    160.79 o
   7  16   6       35.73       37.15     40.45 o
  -9  17   6      173.02      138.04     76.88 o
  -8  17   6       51.33       49.14     42.99 o
  -7  17   6        2.83       14.22     36.09 o
  -6  17   6       44.37       53.43     42.08 o
  -5  17   6      243.75      295.26     60.09 o
  -4  17   6       16.59       36.32     35.80 o
  -3  17   6      169.48      186.78     50.67 o
  -2  17   6      181.28       71.91     38.96 o
  -1  17   6      131.81      102.09     47.35 o
   0  17   6      240.51      393.84     98.09 o
   1  17   6        7.65      -18.75     27.68 o
   2  17   6      191.81       96.70     42.02 o
   3  17   6        5.34      -19.03     41.40 o
   4  17   6       25.22       79.33     40.92 o
   5  17   6       80.37       79.23     85.42 o
   6  17   6       28.06       55.72     54.70 o
  -7  18   6        4.58        3.03     40.87 o
  -6  18   6        7.87      -26.50     40.25 o
  -5  18   6      277.28      253.53     84.63 o
  -4  18   6       35.80        8.34     37.87 o
  -3  18   6      347.57      338.61     79.19 o
  -2  18   6      172.44      102.95     47.54 o
  -1  18   6       46.83       12.13     39.13 o
   0  18   6        0.37      -10.32     29.60 o
   1  18   6       35.19       34.78     46.36 o
   2  18   6      210.76      184.20     44.10 o
   3  18   6       14.49       40.92     41.28 o
   4  18   6        4.87      -17.23     34.00 o
  -4  19   6      197.64      300.72     70.03 o
  -3  19   6       56.37       68.30     45.56 o
  -2  19   6        0.05       49.93     42.51 o
  -1  19   6      413.93      474.43     78.94 o
   0  19   6        8.18       -0.30     36.58 o
   1  19   6      140.44      228.73    137.53 o
   2  19   6       10.13       37.71     35.68 o
 -17   0   7        0.64       49.00     45.95 o
 -15   0   7       14.10       12.49     31.06 o
 -13   0   7       93.89       45.11     27.54 o
 -11   0   7     1345.71     1264.24     56.03 o
  -9   0   7      703.50      710.23     33.06 o
  -7   0   7      151.08      183.59     15.78 o
  -5   0   7     5567.28     5441.02    129.79 o
  -3   0   7       34.90       26.61      7.34 o
  -1   0   7      304.72      360.67     17.98 o
   1   0   7     5600.90     6188.47    160.91 o
   3   0   7       17.88       32.65      9.58 o
   5   0   7     8701.40     8854.50    325.19 o
   7   0   7     3415.31     3297.44    146.69 o
   9   0   7     1634.11     1700.97    100.17 o
  11   0   7      617.02      615.96    168.06 o
  13   0   7      152.00       66.03     59.80 o
 -17   1   7        8.96       19.44     31.13 o
 -16   1   7       83.67       93.34     32.06 o
 -15   1   7        3.80       20.31     20.95 o
 -14   1   7      209.25      170.76     26.92 o
 -13   1   7       81.20       70.74     16.60 o
 -12   1   7        0.27       -3.35     10.36 o
 -11   1   7      366.41      359.37     25.40 o
 -10   1   7     1650.78     1619.91     40.82 o
  -9   1   7     1872.08     1873.52     40.95 o
  -8   1   7       26.33        4.13      6.46 o
  -7   1   7      274.74      260.68     14.64 o
  -6   1   7      224.19      239.26     12.36 o
  -5   1   7     1055.46      988.71     21.56 o
  -4   1   7       55.84       82.71      8.60 o
  -3   1   7        2.63        1.80      4.09 o
  -2   1   7       22.25       32.51      5.22 o
  -1   1   7        1.20        2.11      5.54 o
   0   1   7      210.81      247.27     10.90 o
   1   1   7     1270.49     1509.31     33.99 o
   2   1   7        1.44       10.25      5.71 o
   3   1   7       47.67       29.68      6.60 o
   4   1   7      227.72      278.51     28.50 o
   5   1   7      695.58      693.01     35.95 o
   6   1   7       33.66       41.08     13.66 o
   7   1   7      798.06      705.42     66.48 o
   8   1   7     2293.39     2280.01     81.30 o
   9   1   7      368.36      329.64     32.87 o
  10   1   7      333.56      281.93     32.50 o
  11   1   7        2.20        4.78     18.48 o
  12   1   7        0.19       -0.40     20.82 o
  13   1   7       16.05       46.52     26.27 o
  14   1   7        0.83       12.77     30.04 o
 -17   2   7      110.96       79.47     35.59 o
 -16   2   7        0.46        0.08     23.52 o
 -15   2   7      164.02      244.73     32.95 o
 -14   2   7       42.58       37.99     20.93 o
 -13   2   7      127.61      105.26     19.31 o
 -12   2   7      240.37      213.80     22.24 o
 -11   2   7      119.75       84.76     12.70 o
 -10   2   7      258.66      206.37     16.66 o
  -9   2   7      383.26      348.01     16.36 o
  -8   2   7       89.73       97.67     12.41 o
  -7   2   7     1867.64     1932.89     44.06 o
  -6   2   7    14014.94    13814.07    244.75 o
  -5   2   7       94.74       99.87      9.45 o
  -4   2   7     1504.44     1559.45     29.29 o
  -3   2   7        0.63       -0.58      3.97 o
  -2   2   7       89.82       93.32      8.36 o
  -1   2   7     2015.23     1974.69     46.00 o
   0   2   7     2776.89     2931.04     55.33 o
   1   2   7      726.82      884.68     24.81 o
   2   2   7       72.87       63.01      8.06 o
   3   2   7      376.10      370.64     18.66 o
   4   2   7     1092.11     1118.29     37.56 o
   5   2   7        7.59       28.54      9.63 o
   6   2   7     5830.08     5534.53    154.72 o
   7   2   7      848.83      856.88     52.11 o
   8   2   7       61.73       53.66     19.29 o
   9   2   7       99.24       93.58     21.86 o
  10   2   7       19.80       32.12     20.66 o
  11   2   7      123.70       74.14     23.71 o
  12   2   7      231.84      285.05     37.24 o
  13   2   7       74.88       73.02     28.16 o
  14   2   7        1.84       10.90     29.98 o
 -16   3   7       90.82       63.47     27.57 o
 -15   3   7       43.31        8.84     30.76 o
 -14   3   7       48.45       68.04     21.85 o
 -13   3   7        5.70        7.04     16.39 o
 -12   3   7      406.17      404.89     28.42 o
 -11   3   7      131.66       67.20     17.84 o
 -10   3   7     1552.96     1618.66     75.68 o
  -9   3   7      122.71       89.78     12.48 o
  -8   3   7     3133.46     3066.47     69.58 o
  -7   3   7      642.27      681.61     33.29 o
  -6   3   7     6621.01     6595.27    123.89 o
  -5   3   7      168.46      139.06     10.34 o
  -4   3   7      876.43      868.92     21.38 o
  -3   3   7     1702.67     1770.25     39.45 o
  -2   3   7     1797.72     1773.89     39.55 o
  -1   3   7      785.08      913.62     24.61 o
   0   3   7       25.16       11.28      5.30 o
   1   3   7      135.33      157.97     11.33 o
   2   3   7     1153.88     1099.11     31.05 o
   3   3   7     1686.03     1776.10     47.60 o
   4   3   7      568.28      610.66     27.67 o
   5   3   7      343.48      396.14     23.87 o
   6   3   7      135.35      146.00     20.16 o
   7   3   7      373.55      412.92     32.33 o
   8   3   7        2.33       -1.77     13.41 o
   9   3   7      536.47      472.37     38.63 o
  10   3   7      131.15      175.62     52.22 o
  11   3   7      178.01      217.94     32.29 o
  12   3   7        9.43       20.92     22.41 o
  13   3   7       54.08       14.12     27.05 o
 -16   4   7        0.09       -3.55     25.79 o
 -15   4   7      111.27       83.55     26.26 o
 -14   4   7      176.26      203.83     32.89 o
 -13   4   7      125.77       96.14     22.21 o
 -12   4   7        1.45       -1.99     12.85 o
 -11   4   7      914.08     1039.17     78.29 o
 -10   4   7      396.81      390.40     25.59 o
  -9   4   7      429.11      401.19     28.15 o
  -8   4   7        5.30        1.42      8.81 o
  -7   4   7      104.35       97.79     12.32 o
  -6   4   7     1863.01     1812.69     50.18 o
  -5   4   7     2977.14     3016.78     68.73 o
  -4   4   7       84.11       64.57      7.25 o
  -3   4   7     1613.57     1619.70     37.10 o
  -2   4   7      890.37      886.28     26.25 o
  -1   4   7      296.24      305.68     17.77 o
   0   4   7     5360.70     5673.80    113.84 o
   1   4   7     2982.29     2859.80     63.51 o
   2   4   7     1128.64     1101.43     38.79 o
   3   4   7       45.71       63.51     10.56 o
   4   4   7       17.32        2.38      9.59 o
   5   4   7     1856.13     1730.73     54.00 o
   6   4   7       84.06       44.43     23.37 o
   7   4   7     1659.52     1588.65     62.96 o
   8   4   7        6.72       -2.71     13.69 o
   9   4   7        0.93       23.39     16.76 o
  10   4   7       78.67       46.78     20.43 o
  11   4   7        1.76       -0.01     19.20 o
  12   4   7       44.38       36.49     23.61 o
  13   4   7       16.19        5.44     24.11 o
 -16   5   7       26.03        5.78     24.74 o
 -15   5   7        3.77       15.14     23.78 o
 -14   5   7       18.94       45.01     30.23 o
 -13   5   7      174.15      126.41     23.87 o
 -12   5   7      180.00      157.80     21.32 o
 -11   5   7      321.26      295.28     31.30 o
 -10   5   7      124.08       87.88     18.24 o
  -9   5   7      299.76      302.37     25.93 o
  -8   5   7        4.91       10.07      9.43 o
  -7   5   7      545.51      547.43     25.00 o
  -6   5   7      966.38      956.55     29.65 o
  -5   5   7       20.79       14.55      6.42 o
  -4   5   7       55.03       47.92      7.01 o
  -3   5   7       18.33       24.14      6.46 o
  -2   5   7       80.33       62.66     11.95 o
  -1   5   7     2758.26     2874.41     70.07 o
   0   5   7       99.93       90.98      8.01 o
   1   5   7        2.04       -0.77      7.18 o
   2   5   7      242.30      321.89     15.85 o
   3   5   7      769.86      749.90     30.95 o
   4   5   7       87.21       48.44     14.70 o
   5   5   7      260.85      280.94     20.10 o
   6   5   7        2.42       12.20     10.49 o
   7   5   7     1196.49     1344.25     51.79 o
   8   5   7       95.29       98.12     20.79 o
   9   5   7     1010.25     1069.78     57.16 o
  10   5   7       14.15       52.64     19.48 o
  11   5   7      431.42      382.99     85.45 o
  12   5   7      360.19      316.09     39.18 o
  13   5   7       65.47       72.53     28.83 o
 -16   6   7       73.86       90.73     43.35 o
 -15   6   7      269.30      315.12     40.21 o
 -14   6   7       21.81       17.53     24.88 o
 -13   6   7       25.30       70.61     22.94 o
 -12   6   7      184.07      242.45     26.97 o
 -11   6   7      449.02      502.86     46.81 o
 -10   6   7       24.53       13.50     14.79 o
  -9   6   7     1908.48     1908.46     56.37 o
  -8   6   7        1.13       -2.43      9.33 o
  -7   6   7     1791.55     1747.75     51.83 o
  -6   6   7     1222.55     1221.67     45.78 o
  -5   6   7      857.01      752.84     26.88 o
  -4   6   7      384.98      417.79     16.89 o
  -3   6   7      313.45      291.31     13.57 o
  -2   6   7      187.93      198.08     15.40 o
  -1   6   7      786.04      764.74     28.23 o
   0   6   7       21.06       17.94      6.66 o
   1   6   7      548.01      551.77     21.17 o
   2   6   7      164.59      159.83     12.60 o
   3   6   7      724.63      753.20     27.20 o
   4   6   7       87.50       86.64     13.46 o
   5   6   7       99.16       53.78     12.13 o
   6   6   7      744.48      660.97     31.61 o
   7   6   7        5.70       15.92     12.57 o
   8   6   7      400.63      340.13     29.01 o
   9   6   7      183.45      178.52     27.20 o
  10   6   7      188.94      171.50     47.28 o
  11   6   7       81.33       83.85     25.76 o
  12   6   7      218.14      300.90     39.45 o
  13   6   7      603.22      716.36     76.52 o
 -16   7   7        9.83        0.66     35.19 o
 -15   7   7       68.90       58.04     32.79 o
 -14   7   7        4.62      -19.59     19.59 o
 -13   7   7      531.27      484.74     44.14 o
 -12   7   7       20.11        5.13     17.85 o
 -11   7   7      220.34      235.80     49.94 o
 -10   7   7      910.48     1025.01     53.70 o
  -9   7   7      199.00      165.22     22.62 o
  -8   7   7      517.14      471.26     31.08 o
  -7   7   7      723.31      664.54     39.88 o
  -6   7   7      603.51      551.87     28.77 o
  -5   7   7        0.20        1.36      7.99 o
  -4   7   7       39.47       23.22      8.79 o
  -3   7   7     1085.58     1166.78     34.76 o
  -2   7   7       71.43       69.39      8.78 o
  -1   7   7     2359.00     2383.47     64.61 o
   0   7   7      801.67      813.00     28.53 o
   1   7   7      254.52      255.87     18.15 o
   2   7   7      321.78      291.89     16.93 o
   3   7   7      282.54      270.74     17.79 o
   4   7   7       70.61       47.11     11.00 o
   5   7   7      254.28      312.44     22.05 o
   6   7   7      177.01      173.11     18.42 o
   7   7   7        6.37       15.27     13.51 o
   8   7   7     1965.67     2041.41     69.92 o
   9   7   7        1.26       24.00     19.20 o
  10   7   7      287.51      241.55     42.97 o
  11   7   7      347.41      333.39     47.84 o
  12   7   7       53.50       66.61     43.61 o
  13   7   7      269.65      330.80     50.96 o
 -15   8   7       54.54      138.71     37.87 o
 -14   8   7      204.81      196.87     43.89 o
 -13   8   7       13.68        1.98     18.21 o
 -12   8   7      833.96      863.95     53.95 o
 -11   8   7      187.49       78.83     36.58 o
 -10   8   7      180.55      190.41     26.06 o
  -9   8   7      586.25      593.60     39.14 o
  -8   8   7       23.63       29.32     15.16 o
  -7   8   7      563.75      604.11     34.60 o
  -6   8   7        4.19       11.88     13.89 o
  -5   8   7      503.46      504.67     41.84 o
  -4   8   7      612.27      617.98     25.62 o
  -3   8   7     1214.10     1106.08     35.24 o
  -2   8   7      382.31      314.95     26.65 o
  -1   8   7        9.29        5.79      6.92 o
   0   8   7      530.39      580.67     24.59 o
   1   8   7     1231.03     1334.46     40.97 o
   2   8   7     2961.46     3124.49     78.43 o
   3   8   7      253.71      271.60     18.20 o
   4   8   7      256.99      241.76     18.37 o
   5   8   7       64.51       56.35     12.48 o
   6   8   7      536.66      571.44     47.70 o
   7   8   7       36.10       16.80     13.56 o
   8   8   7       94.33       72.83     23.78 o
   9   8   7        1.06       17.72     16.67 o
  10   8   7      408.76      425.05     37.73 o
  11   8   7      334.30      266.68     37.63 o
  12   8   7       65.98       40.44     27.46 o
 -15   9   7        9.51       27.80     29.16 o
 -14   9   7        6.13       -0.15     26.11 o
 -13   9   7       10.31       12.99     35.56 o
 -12   9   7      149.13      189.10    123.41 o
 -11   9   7       21.67       30.98     23.74 o
 -10   9   7       50.34       29.35     21.69 o
  -9   9   7       82.83       53.50     17.81 o
  -8   9   7       30.59       -6.23     15.64 o
  -7   9   7      443.12      380.72     39.70 o
  -6   9   7      308.70      328.32     33.25 o
  -5   9   7      927.99      898.59     47.46 o
  -4   9   7      182.10      184.88     23.08 o
  -3   9   7      146.44      178.60     17.22 o
  -2   9   7      595.87      618.36     31.44 o
  -1   9   7       91.18      117.88     18.61 o
   0   9   7     1682.66     1662.39     54.52 o
   1   9   7       78.89       97.54     15.97 o
   2   9   7      901.96      936.62     40.98 o
   3   9   7      105.13       97.54     14.97 o
   4   9   7      114.75      100.97     16.89 o
   5   9   7      232.37      218.32     37.66 o
   6   9   7        0.19      -10.05     11.91 o
   7   9   7        0.44        8.74     14.30 o
   8   9   7      160.50      165.36     24.54 o
   9   9   7       65.69       64.46     20.17 o
  10   9   7       28.44       53.47     26.03 o
  11   9   7       38.45       20.23     21.84 o
  12   9   7      111.73      104.32     42.55 o
 -14  10   7        4.06      -14.62     23.28 o
 -13  10   7      122.31      154.04     53.61 o
 -12  10   7       54.02       58.70     38.55 o
 -11  10   7        1.13      -10.27     20.69 o
 -10  10   7       37.62       39.64     23.29 o
  -9  10   7       65.81       65.79     24.16 o
  -8  10   7       66.19       58.46     21.43 o
  -7  10   7       27.06       14.58     18.14 o
  -6  10   7      273.54      215.88     35.41 o
  -5  10   7       32.18        3.68     15.62 o
  -4  10   7      202.41      172.53     24.80 o
  -3  10   7      595.23      624.53     40.51 o
  -2  10   7      566.77      533.29     30.95 o
  -1  10   7      119.60      156.28     25.45 o
   0  10   7      375.97      364.15     32.27 o
   1  10   7       75.72       73.24     17.79 o
   2  10   7       21.09       12.90     15.86 o
   3  10   7      100.30      116.21     16.30 o
   4  10   7      266.89      236.26     22.85 o
   5  10   7       88.21       78.33     16.06 o
   6  10   7        0.61       -3.34     12.85 o
   7  10   7       13.26      -10.59     13.73 o
   8  10   7        9.54       28.27     17.93 o
   9  10   7      194.41      209.28     32.36 o
  10  10   7      144.75      159.27     32.20 o
  11  10   7      312.53      324.78     42.64 o
 -14  11   7        1.73       11.99     27.44 o
 -13  11   7      275.55      344.04     88.84 o
 -12  11   7       16.38       43.48     36.76 o
 -11  11   7      102.73       49.38     34.33 o
 -10  11   7      196.86      183.78     35.82 o
  -9  11   7       75.81       53.42     34.39 o
  -8  11   7        1.26       18.64     20.54 o
  -7  11   7      725.14      716.74     68.90 o
  -6  11   7        8.35       29.42     20.58 o
  -5  11   7      754.56      776.09     72.50 o
  -4  11   7      469.67      412.79     43.52 o
  -3  11   7        0.03       -4.99     33.00 o
  -2  11   7      881.66      945.49     58.18 o
  -1  11   7     1803.04     1886.06    162.42 o
   0  11   7      932.88      980.86     55.76 o
   1  11   7      669.02      701.81     50.63 o
   2  11   7     1267.59     1288.81     67.92 o
   3  11   7       77.02       39.68     18.92 o
   4  11   7      404.52      342.31     38.80 o
   5  11   7      104.07       65.37     24.19 o
   6  11   7        0.39       -2.32     16.38 o
   7  11   7        1.31       -5.39     15.94 o
   8  11   7      169.72      105.56     25.58 o
   9  11   7      116.03      146.63     33.70 o
  10  11   7      100.18      174.16     91.86 o
  11  11   7      454.34      682.48     87.02 o
 -13  12   7       39.78       47.44     48.95 o
 -12  12   7       57.60       61.68     40.16 o
 -11  12   7       25.23       48.45     29.76 o
 -10  12   7       62.02       49.51     41.67 o
  -9  12   7       41.40       19.51     23.89 o
  -8  12   7      113.08       83.91     48.14 o
  -7  12   7      157.96      164.48     31.33 o
  -6  12   7       63.00       49.02     22.82 o
  -5  12   7       22.30        5.25     17.61 o
  -4  12   7       11.16       26.16     19.52 o
  -3  12   7      711.14      742.17     54.58 o
  -2  12   7      460.88      299.89     56.11 o
  -1  12   7       12.03       30.15     18.71 o
   0  12   7      687.31      606.24     56.67 o
   1  12   7        9.54       38.78     16.93 o
   2  12   7      859.44      884.98     62.67 o
   3  12   7      805.39      761.96     54.67 o
   4  12   7      272.46      308.95     38.65 o
   5  12   7       68.23       91.13     25.85 o
   6  12   7      148.35       98.84     29.04 o
   7  12   7        8.58        1.00     27.34 o
   8  12   7      193.74      103.25     53.02 o
   9  12   7       99.71       78.70     47.89 o
  10  12   7      124.24      157.06     66.40 o
 -12  13   7      170.56      186.02     57.26 o
 -11  13   7      115.33       97.61     44.27 o
 -10  13   7      144.24      127.32     36.12 o
  -9  13   7       22.87       41.54     27.18 o
  -8  13   7        6.73      -17.55     20.44 o
  -7  13   7       18.45        5.01     21.12 o
  -6  13   7      509.16      508.31     50.67 o
  -5  13   7        0.07      -17.90     17.90 o
  -4  13   7       94.73       80.09     27.30 o
  -3  13   7      149.85      149.06     29.08 o
  -2  13   7        1.48        4.37     18.08 o
  -1  13   7       14.33      -15.20     17.06 o
   0  13   7     1413.30     1742.40    103.54 o
   1  13   7        6.05      -12.58     19.41 o
   2  13   7      724.05      700.99     53.62 o
   3  13   7       39.69       26.82     20.82 o
   4  13   7      172.48      131.13     38.24 o
   5  13   7        5.65       16.40     27.31 o
   6  13   7       18.00       60.89     35.06 o
   7  13   7      309.29      397.15     61.51 o
   8  13   7      123.65       87.13     50.63 o
   9  13   7       64.05      130.58     57.80 o
  10  13   7       18.76       32.18     53.59 o
 -12  14   7       13.26      -14.25     55.33 o
 -11  14   7       65.77       42.85     41.23 o
 -10  14   7        0.93       27.08     28.17 o
  -9  14   7        1.89       27.32     28.41 o
  -8  14   7      103.80       54.88     26.82 o
  -7  14   7        2.87       36.66     34.80 o
  -6  14   7        1.64       32.79     24.12 o
  -5  14   7      258.00      227.82     36.75 o
  -4  14   7       92.21      174.80     34.78 o
  -3  14   7     1327.23     1477.13     82.39 o
  -2  14   7        8.77       42.31     22.87 o
  -1  14   7      153.06      161.07     32.19 o
   0  14   7       29.30       11.43     20.76 o
   1  14   7      121.08       72.59     33.55 o
   2  14   7       63.74       13.41     28.63 o
   3  14   7      101.65       44.01     49.00 o
   4  14   7       33.73        2.45     26.35 o
   5  14   7       43.29       -7.55     69.68 o
   6  14   7        3.63       12.93     30.66 o
   7  14   7        5.69        7.70     32.09 o
   8  14   7        4.47      -17.80     32.27 o
   9  14   7        2.12       -9.17     46.58 o
 -11  15   7       75.13       -4.97     39.66 o
 -10  15   7       43.26       50.23     32.98 o
  -9  15   7       13.34      -10.73     27.25 o
  -8  15   7       97.18      185.36     40.52 o
  -7  15   7       78.34       60.52     34.61 o
  -6  15   7        1.45        9.61     25.98 o
  -5  15   7      300.27      371.35     47.56 o
  -4  15   7       12.37       45.79     27.95 o
  -3  15   7      105.94      110.32     40.06 o
  -2  15   7        2.36       -3.99     23.92 o
  -1  15   7      773.58      725.98     78.20 o
   0  15   7       12.21        4.60     23.78 o
   1  15   7      806.36     1064.10    108.06 o
   2  15   7       72.12       73.74     36.68 o
   3  15   7       66.19      131.65     41.02 o
   4  15   7      382.61      354.38     60.24 o
   5  15   7        1.07        5.06     31.50 o
   6  15   7      121.51      155.62     47.92 o
   7  15   7        0.06       24.94     36.75 o
   8  15   7      280.46      326.68    121.56 o
 -10  16   7        0.15       -3.65     31.59 o
  -9  16   7        8.85       37.76     34.04 o
  -8  16   7      118.57       28.69     52.73 o
  -7  16   7       44.69       21.49     36.50 o
  -6  16   7      144.27      223.67     54.45 o
  -5  16   7       27.84       28.46     32.46 o
  -4  16   7        8.47       -2.54     31.47 o
  -3  16   7        0.05      -24.19     27.73 o
  -2  16   7      696.92      937.43     92.61 o
  -1  16   7        6.90       65.16     50.63 o
   0  16   7        7.83       28.51     29.51 o
   1  16   7        4.18        5.05     31.24 o
   2  16   7        0.71        1.86     58.77 o
   3  16   7      164.46      152.39     93.14 o
   4  16   7       19.76       28.88     36.00 o
   5  16   7       42.72       77.49     53.47 o
   6  16   7       69.32       -4.04     34.94 o
   7  16   7       44.81       41.65     37.37 o
  -8  17   7        0.11      -26.52     35.17 o
  -7  17   7       73.28      -12.46     40.35 o
  -6  17   7        7.09      -20.11     47.69 o
  -5  17   7       56.50        2.19     35.19 o
  -4  17   7        0.28       -2.08     34.15 o
  -3  17   7       18.46       -1.49     35.68 o
  -2  17   7        5.32        6.66     32.85 o
  -1  17   7        0.59       44.00     38.08 o
   0  17   7       93.85      171.88     51.14 o
   1  17   7      233.34      164.98    132.58 o
   2  17   7        2.49       -2.87     33.25 o
   3  17   7        4.76       27.62     38.98 o
   4  17   7       43.71       53.58     39.05 o
   5  17   7       38.79       42.27     39.66 o
  -6  18   7        0.45        2.42     35.88 o
  -5  18   7      197.39      252.47     61.59 o
  -4  18   7      158.76      132.34     77.71 o
  -3  18   7       29.50        7.08     39.16 o
  -2  18   7     1078.49     1327.90    364.27 o
  -1  18   7       66.25       66.88     40.09 o
   0  18   7        0.04       14.69     36.04 o
   1  18   7       37.67       16.13     37.91 o
   2  18   7       55.22      119.05     47.21 o
   3  18   7      139.97      170.93     52.69 o
   4  18   7       61.98      116.63     64.52 o
  -3  19   7       59.03       69.38     53.02 o
  -2  19   7      269.19      370.98     72.53 o
  -1  19   7       30.50       67.87     49.80 o
   0  19   7        9.26      -25.18     38.15 o
 -16   0   8      142.50      183.73     52.44 o
 -14   0   8      785.68      974.13     67.44 o
 -12   0   8       34.62       48.47     19.52 o
 -10   0   8      268.71      314.71     38.11 o
  -8   0   8      664.50      608.59     29.02 o
  -6   0   8        8.25       14.86      8.31 o
  -4   0   8      249.54      373.65     27.03 o
  -2   0   8       34.72       75.23     11.35 o
   0   0   8     2820.26     2833.52     80.99 o
   2   0   8     8787.49     9590.15    244.95 o
   4   0   8     4005.51     4127.59    130.25 o
   6   0   8      337.83      325.89     40.00 o
   8   0   8      255.63      242.43     40.30 o
  10   0   8       84.52       78.47     31.14 o
  12   0   8      766.67      963.93     90.57 o
 -17   1   8       44.07       40.24     32.78 o
 -16   1   8       13.22       20.45     24.08 o
 -15   1   8       12.46       42.29     22.94 o
 -14   1   8       44.58       38.06     20.17 o
 -13   1   8      425.19      463.87     34.11 o
 -12   1   8        0.09        4.53     10.59 o
 -11   1   8      204.44      201.25     21.64 o
 -10   1   8      205.82      194.48     15.33 o
  -9   1   8       17.19       -1.25      7.14 o
  -8   1   8      162.28      128.35     13.45 o
  -7   1   8      223.54      281.71     18.45 o
  -6   1   8      125.33      174.83     10.63 o
  -5   1   8       81.09       58.32      7.81 o
  -4   1   8      841.46      787.66     19.96 o
  -3   1   8        3.87        4.21      5.02 o
  -2   1   8      848.27      787.48     20.25 o
  -1   1   8      901.71      705.65     19.14 o
   0   1   8     5389.99     5403.67     96.14 o
   1   1   8      135.97      105.17      9.57 o
   2   1   8      114.68       75.50      8.68 o
   3   1   8      637.44      737.65     23.82 o
   4   1   8        2.59       -1.67      7.85 o
   5   1   8     2055.24     1921.48     96.39 o
   6   1   8     1393.45     1273.88     66.86 o
   7   1   8      125.32      108.05     19.20 o
   8   1   8      340.54      373.29     34.16 o
   9   1   8       21.25       -2.07     14.81 o
  10   1   8       38.65       80.04     22.27 o
  11   1   8      141.46      161.70     29.81 o
  12   1   8      225.34      236.64     36.38 o
  13   1   8       11.35      -16.37     23.33 o
 -17   2   8       60.97       44.61     47.95 o
 -16   2   8       10.00       -2.81     24.06 o
 -15   2   8      100.52      112.07     27.09 o
 -14   2   8       64.02       75.96     23.11 o
 -13   2   8        1.77       26.73     15.75 o
 -12   2   8      172.59      155.72     20.19 o
 -11   2   8        3.69       20.67     10.35 o
 -10   2   8      203.69      211.69     16.04 o
  -9   2   8        4.49       -7.73      7.73 o
  -8   2   8      151.11      143.87     12.23 o
  -7   2   8      396.31      411.86     17.45 o
  -6   2   8       69.10       67.40      8.39 o
  -5   2   8       27.59       23.36      5.21 o
  -4   2   8       13.75       13.26      4.68 o
  -3   2   8     6418.45     5726.34    100.75 o
  -2   2   8       59.73       54.73      9.50 o
  -1   2   8        2.27        7.69      4.92 o
   0   2   8      326.32      408.08     17.25 o
   1   2   8      795.21      741.81     21.05 o
   2   2   8     2797.86     2946.39     64.08 o
   3   2   8      415.98      429.83     19.71 o
   4   2   8       12.97       19.43      9.50 o
   5   2   8      648.55      677.70     39.82 o
   6   2   8      315.78      354.62     29.38 o
   7   2   8      647.08      568.06     45.66 o
   8   2   8       19.43       20.44     15.52 o
   9   2   8     1809.87     1917.64     87.94 o
  10   2   8       14.52       23.71     21.40 o
  11   2   8       27.44       19.94     19.88 o
  12   2   8      140.30      142.09     36.23 o
  13   2   8       29.75       48.79     28.10 o
 -16   3   8      160.73      265.39     36.56 o
 -15   3   8       74.49       91.20     25.52 o
 -14   3   8        5.53       31.45     21.12 o
 -13   3   8        7.73       -4.28     14.28 o
 -12   3   8      381.40      351.81     27.12 o
 -11   3   8      477.87      492.68     32.93 o
 -10   3   8      127.45       82.58     16.16 o
  -9   3   8       22.58       18.48      9.86 o
  -8   3   8       32.90       30.60      7.81 o
  -7   3   8     1060.52      988.13     32.26 o
  -6   3   8      362.07      328.51     16.09 o
  -5   3   8    10423.83    10336.24    176.46 o
  -4   3   8      106.92      146.58     13.47 o
  -3   3   8       13.70        9.26      5.82 o
  -2   3   8     4439.70     4497.12     87.62 o
  -1   3   8     2650.65     2532.60     53.97 o
   0   3   8     1223.29     1245.23     32.61 o
   1   3   8     2532.08     2288.80     49.24 o
   2   3   8       98.96      110.83     11.75 o
   3   3   8        4.88        3.65      8.19 o
   4   3   8      104.11      130.54     19.95 o
   5   3   8      715.95      710.60     31.87 o
   6   3   8      500.75      465.86     33.64 o
   7   3   8       47.42       76.64     17.60 o
   8   3   8       43.78       64.54     19.05 o
   9   3   8       46.07       49.66     19.07 o
  10   3   8      218.80      196.11     30.36 o
  11   3   8        3.45       30.32     22.11 o
  12   3   8      470.59      546.08     50.49 o
  13   3   8       72.14       47.17     28.86 o
 -16   4   8      116.06      186.90     36.10 o
 -15   4   8      309.67      379.90     43.55 o
 -14   4   8       79.24      106.75     24.90 o
 -13   4   8      213.28      239.58     25.40 o
 -12   4   8      153.88       78.45     15.93 o
 -11   4   8        8.34       18.06     12.13 o
 -10   4   8       74.62       62.36     14.27 o
  -9   4   8      610.59      599.04     29.23 o
  -8   4   8       21.26       18.46      9.86 o
  -7   4   8      850.68      828.36     32.34 o
  -6   4   8      227.34      207.20     13.40 o
  -5   4   8     1487.04     1463.04     35.52 o
  -4   4   8      362.88      244.88     12.64 o
  -3   4   8      132.03      112.57      9.66 o
  -2   4   8    11501.98    11771.73    212.81 o
  -1   4   8     2701.58     2806.10     69.02 o
   0   4   8    18449.78    19873.36    372.78 o
   1   4   8     2029.25     2181.30     51.89 o
   2   4   8      183.39      122.44     15.09 o
   3   4   8       93.68       97.95     13.65 o
   4   4   8       16.10       20.27     10.17 o
   5   4   8     1019.05      934.79     38.22 o
   6   4   8      667.03      603.88     37.58 o
   7   4   8      138.60      159.67     23.33 o
   8   4   8      381.83      491.83     59.14 o
   9   4   8       55.82       62.86     20.23 o
  10   4   8      540.51      613.57     52.09 o
  11   4   8        3.50       27.91     21.46 o
  12   4   8       13.35       23.69     24.36 o
  13   4   8       37.44        4.58     28.98 o
 -16   5   8      125.40      180.72     36.34 o
 -15   5   8        0.86        5.10     20.09 o
 -14   5   8        2.23        3.21     19.50 o
 -13   5   8       84.59       88.39     22.41 o
 -12   5   8      468.55      517.82     45.95 o
 -11   5   8      373.12      363.75     37.19 o
 -10   5   8     1194.97     1215.62     45.24 o
  -9   5   8     3107.66     3280.36     83.75 o
  -8   5   8     1152.37     1100.46     38.94 o
  -7   5   8       60.50       56.01     10.92 o
  -6   5   8      324.45      349.01     32.96 o
  -5   5   8      756.44      751.07     24.79 o
  -4   5   8      164.76      175.30     12.30 o
  -3   5   8      277.37      231.28     13.82 o
  -2   5   8     3344.24     3460.28     83.02 o
  -1   5   8     2133.99     2333.39     60.44 o
   0   5   8     2513.70     2403.30     60.77 o
   1   5   8     1607.72     1804.56     48.36 o
   2   5   8      577.07      572.41     24.74 o
   3   5   8      625.17      592.31     35.16 o
   4   5   8       66.76       94.64     14.64 o
   5   5   8       28.75       38.13     12.61 o
   6   5   8      150.07      199.35     24.05 o
   7   5   8       87.73       71.96     27.84 o
   8   5   8      120.24      145.67     23.78 o
   9   5   8       89.25      118.74     24.03 o
  10   5   8      260.30      362.21     38.32 o
  11   5   8       26.82       17.37     22.08 o
  12   5   8       18.12       15.39     26.68 o
  13   5   8      245.82      289.27     41.58 o
 -16   6   8       54.73      131.85     40.79 o
 -15   6   8        0.04        8.79     24.27 o
 -14   6   8       35.43       68.97     25.26 o
 -13   6   8        1.00       -9.75     16.14 o
 -12   6   8      527.45      703.22     90.64 o
 -11   6   8        1.16       -6.07     15.85 o
 -10   6   8       22.57       30.53     15.98 o
  -9   6   8        3.05       -2.34     11.94 o
  -8   6   8     1043.52     1051.92     37.63 o
  -7   6   8      472.78      489.17     35.50 o
  -6   6   8     2185.71     2179.25     56.89 o
  -5   6   8       13.49       10.54      7.23 o
  -4   6   8      191.40      205.78     18.51 o
  -3   6   8       99.03       64.98     10.91 o
  -2   6   8       14.07       17.59      8.43 o
  -1   6   8     3624.34     3877.63     99.83 o
   0   6   8       14.67       10.94      6.85 o
   1   6   8      270.92      274.10     15.13 o
   2   6   8      607.37      685.73     25.11 o
   3   6   8     3250.75     3203.67     88.44 o
   4   6   8     1646.43     1564.31     46.70 o
   5   6   8      233.57      284.48     23.86 o
   6   6   8     1117.73     1125.39     41.77 o
   7   6   8       42.12       24.97     19.41 o
   8   6   8       10.68        3.72     15.29 o
   9   6   8      469.50      445.81     39.20 o
  10   6   8        0.87       -5.14     19.02 o
  11   6   8        4.26        0.56     23.80 o
  12   6   8      167.93      138.02     31.88 o
 -15   7   8       66.59       78.55     33.05 o
 -14   7   8      208.12      320.76     45.83 o
 -13   7   8      178.60      159.93     34.37 o
 -12   7   8     1458.62     1642.98    109.89 o
 -11   7   8        1.36        2.08     19.10 o
 -10   7   8      585.36      629.49     55.47 o
  -9   7   8      257.40      272.17     27.60 o
  -8   7   8     1510.06     1508.03     69.58 o
  -7   7   8      736.48      743.81     35.26 o
  -6   7   8      700.24      772.79     42.70 o
  -5   7   8      138.37      138.46     20.35 o
  -4   7   8       97.31       89.83      9.14 o
  -3   7   8      189.17      200.07     29.18 o
  -2   7   8      803.28      838.92     38.45 o
  -1   7   8     1925.22     2023.97     60.28 o
   0   7   8       20.00       19.56     11.44 o
   1   7   8       55.28       46.37      9.12 o
   2   7   8     1076.21     1153.33     34.30 o
   3   7   8      262.79      243.26     20.89 o
   4   7   8      553.86      549.79     28.16 o
   5   7   8      640.10      670.48     31.51 o
   6   7   8      109.49       62.73     16.44 o
   7   7   8      559.51      587.90     49.28 o
   8   7   8      329.08      375.45     31.90 o
   9   7   8       22.03       28.15     20.30 o
  10   7   8      165.50      174.08     35.12 o
  11   7   8       57.84       74.72     26.78 o
  12   7   8       48.23       55.96     28.72 o
 -15   8   8        4.47        3.09     29.50 o
 -14   8   8       51.35       68.58     70.18 o
 -13   8   8      336.45      341.33     91.81 o
 -12   8   8       66.52       -4.35     21.96 o
 -11   8   8      112.81      110.37     37.45 o
 -10   8   8      175.42      114.92     27.06 o
  -9   8   8      442.69      576.29    114.41 o
  -8   8   8      118.06       94.51     23.90 o
  -7   8   8      415.27      430.67     35.34 o
  -6   8   8      396.96      358.72     31.61 o
  -5   8   8      402.66      422.89     33.03 o
  -4   8   8      806.35      828.17     44.88 o
  -3   8   8      389.21      361.76     23.16 o
  -2   8   8       17.12       13.62     15.44 o
  -1   8   8       30.79       30.77     13.70 o
   0   8   8        2.20       -2.74      9.15 o
   1   8   8        5.08        6.10     10.27 o
   2   8   8     8329.61     8543.70    170.41 o
   3   8   8     1593.23     1668.07     46.21 o
   4   8   8        9.95       12.99     10.31 o
   5   8   8       85.51       51.15     15.83 o
   6   8   8      188.66      189.21     21.02 o
   7   8   8       47.82       31.92     16.44 o
   8   8   8      108.64       78.83     21.47 o
   9   8   8        2.75       19.44     19.54 o
  10   8   8       27.64       44.76     24.38 o
  11   8   8      138.46      137.90     32.11 o
  12   8   8        0.32       -4.18     26.69 o
 -15   9   8       37.51       33.79     33.48 o
 -14   9   8        7.06      -16.15     22.11 o
 -13   9   8      206.96      202.62     76.00 o
 -12   9   8        0.02       15.80     24.32 o
 -11   9   8        0.28        3.60     21.56 o
 -10   9   8       10.44       24.81     20.98 o
  -9   9   8       11.20       -0.54     19.45 o
  -8   9   8      533.59      640.94     51.05 o
  -7   9   8       64.93       18.75     28.22 o
  -6   9   8       79.65       98.84     23.42 o
  -5   9   8      613.23      486.87     36.77 o
  -4   9   8      742.54      667.41     59.59 o
  -3   9   8      230.62      219.96     25.92 o
  -2   9   8      224.16      266.99     45.99 o
  -1   9   8      594.70      707.14     41.46 o
   0   9   8      404.50      489.62     51.51 o
   1   9   8      525.29      527.39     37.58 o
   2   9   8      454.28      520.83     33.12 o
   3   9   8        1.34       13.41     13.41 o
   4   9   8      753.93      780.32     43.70 o
   5   9   8      564.36      509.70     41.09 o
   6   9   8       41.75       36.70     15.35 o
   7   9   8      163.39      170.43     26.05 o
   8   9   8       19.99      -12.85     16.23 o
   9   9   8      521.82      497.00     47.93 o
  10   9   8      125.42      190.70     33.09 o
  11   9   8       79.88       58.22     28.46 o
 -14  10   8        5.60       -4.20     26.81 o
 -13  10   8       97.94      107.47     46.05 o
 -12  10   8       77.88       41.71     28.07 o
 -11  10   8      207.37      239.25     40.39 o
 -10  10   8      130.79      132.77     40.72 o
  -9  10   8        0.00        4.92     19.46 o
  -8  10   8       37.95       64.34     23.58 o
  -7  10   8      824.64      911.50     60.51 o
  -6  10   8      495.88      418.33     41.67 o
  -5  10   8     1146.29     1038.02     96.69 o
  -4  10   8      225.55      220.73     36.46 o
  -3  10   8        0.88       -6.84     15.39 o
  -2  10   8        0.01       11.63     16.25 o
  -1  10   8      845.64      782.92     45.47 o
   0  10   8     1885.10     1814.16    147.61 o
   1  10   8     1401.02     1498.65     72.33 o
   2  10   8       12.92      -14.83     14.83 o
   3  10   8      537.75      562.38     46.53 o
   4  10   8     1278.52     1341.91     59.88 o
   5  10   8      447.00      482.82     38.86 o
   6  10   8      257.74      289.50     33.43 o
   7  10   8        6.86       19.97     22.47 o
   8  10   8       19.41       41.83     27.33 o
   9  10   8      137.17      103.48     33.04 o
  10  10   8      166.82      162.91     40.20 o
  11  10   8      321.25      274.33    100.54 o
 -14  11   8       43.85       58.03     32.53 o
 -13  11   8        8.97        5.28     40.24 o
 -12  11   8       38.74       86.82     42.93 o
 -11  11   8       84.41       89.78     32.19 o
 -10  11   8      223.38      338.61     44.61 o
  -9  11   8        0.03        7.94     22.40 o
  -8  11   8      203.17      281.25     44.21 o
  -7  11   8       31.30       20.54     20.88 o
  -6  11   8        1.72       -0.24     17.06 o
  -5  11   8       29.73       25.82     19.42 o
  -4  11   8     1306.55     1273.67     79.09 o
  -3  11   8       50.94       41.45     19.25 o
  -2  11   8       33.84       42.66     20.20 o
  -1  11   8      252.23      196.35     30.05 o
   0  11   8      338.71      326.51     36.99 o
   1  11   8      125.25      131.31     26.82 o
   2  11   8       89.86       85.80     24.33 o
   3  11   8       66.40       58.47     22.27 o
   4  11   8        2.21      -16.76     16.76 o
   5  11   8      182.36      101.14     27.06 o
   6  11   8       15.28       37.00     23.86 o
   7  11   8        1.32       15.73     23.81 o
   8  11   8      585.09      572.52     56.06 o
   9  11   8        0.49        6.81     27.03 o
  10  11   8        4.51        9.11     50.77 o
 -13  12   8        9.92       71.91     46.70 o
 -12  12   8      106.96       94.36     50.31 o
 -11  12   8       97.78       97.90     33.72 o
 -10  12   8       77.30      116.22     33.92 o
  -9  12   8      112.35      125.97     32.76 o
  -8  12   8        2.76       16.62     22.10 o
  -7  12   8      137.11      145.30     31.30 o
  -6  12   8       67.24       53.04     23.89 o
  -5  12   8      366.17      286.85     37.66 o
  -4  12   8       58.77       35.71     20.35 o
  -3  12   8        0.50       -5.70     17.08 o
  -2  12   8       57.94       -6.61     18.09 o
  -1  12   8      561.10      454.42     44.31 o
   0  12   8      353.35      405.08     42.74 o
   1  12   8      175.42      151.47     25.16 o
   2  12   8       70.57       33.44     21.15 o
   3  12   8       55.42       49.63     22.76 o
   4  12   8       51.82       57.53     30.22 o
   5  12   8      458.57      563.30    109.89 o
   6  12   8      355.38      265.73     39.15 o
   7  12   8      613.51      762.43     82.97 o
   8  12   8        2.02      -10.14     30.30 o
   9  12   8        1.10        9.51     40.66 o
  10  12   8      153.73      126.88     65.89 o
 -12  13   8        1.78        3.02     54.96 o
 -11  13   8       48.95       51.36     32.62 o
 -10  13   8      131.70      123.03     36.15 o
  -9  13   8      416.93      533.63     55.50 o
  -8  13   8        3.43       11.33     23.00 o
  -7  13   8      104.10      126.22     34.57 o
  -6  13   8       92.15       85.98     28.60 o
  -5  13   8       60.45       42.51     23.34 o
  -4  13   8       21.81        7.76     20.62 o
  -3  13   8        0.14       11.69     23.94 o
  -2  13   8      225.99      242.17     36.59 o
  -1  13   8       35.69       34.36     20.80 o
   0  13   8        1.62       -9.80     25.78 o
   1  13   8      170.43      141.16     29.59 o
   2  13   8       21.98       12.53     20.01 o
   3  13   8      819.25      864.77     86.19 o
   4  13   8       94.02      100.51     28.96 o
   5  13   8      481.43      549.82     67.86 o
   6  13   8      556.29      639.68    213.61 o
   7  13   8        2.08      -27.05     27.05 o
   8  13   8      120.61      159.80     63.50 o
   9  13   8      400.34      516.13    100.91 o
 -12  14   8        0.18        1.73     43.31 o
 -11  14   8       18.01       13.93     31.53 o
 -10  14   8       19.06      -19.16     25.32 o
  -9  14   8      106.63      110.55     33.66 o
  -8  14   8       10.38        7.41     26.97 o
  -7  14   8       13.95       -7.60     23.47 o
  -6  14   8      278.19      293.66     42.95 o
  -5  14   8      630.26      667.99     58.43 o
  -4  14   8       15.27       33.28     24.90 o
  -3  14   8      980.80     1072.97     71.67 o
  -2  14   8      829.96      963.96     67.10 o
  -1  14   8      169.84      163.59     32.79 o
   0  14   8       20.04       19.36     21.62 o
   1  14   8       56.81       30.05     23.37 o
   2  14   8       45.55       65.49     32.92 o
   3  14   8        9.60       54.09     31.62 o
   4  14   8       83.59      134.10     56.44 o
   5  14   8      344.12      331.27     58.04 o
   6  14   8      990.26     1273.50    128.79 o
   7  14   8      613.62      667.70    214.13 o
   8  14   8       56.87       84.51     56.32 o
 -11  15   8      305.12      391.84     74.53 o
 -10  15   8       47.61       80.00     39.09 o
  -9  15   8       90.01       -0.46     29.53 o
  -8  15   8      294.71      433.66     65.45 o
  -7  15   8      364.71      303.84     44.72 o
  -6  15   8      283.67      275.43     44.45 o
  -5  15   8       15.48       57.51     28.29 o
  -4  15   8        5.75       -6.01     23.59 o
  -3  15   8      598.61      592.06     56.82 o
  -2  15   8      578.25      473.39    146.59 o
  -1  15   8        1.83       14.07     27.86 o
   0  15   8        2.32       20.42     29.95 o
   1  15   8       92.79       92.23     39.46 o
   2  15   8      239.61      260.24     52.75 o
   3  15   8       67.22       79.07     38.07 o
   4  15   8      309.05      313.40     58.02 o
   5  15   8       18.40       38.60     37.26 o
   6  15   8       25.10       27.50     37.42 o
   7  15   8        1.24        7.06     39.11 o
  -9  16   8      189.74      177.08     63.19 o
  -8  16   8        0.14       29.05     32.99 o
  -7  16   8        0.67       29.93     29.06 o
  -6  16   8       14.22        7.00     34.54 o
  -5  16   8      293.41      129.36     47.78 o
  -4  16   8      139.22      117.13     79.61 o
  -3  16   8       48.11       25.68     33.52 o
  -2  16   8     1154.81     1279.71    245.34 o
  -1  16   8      352.17      498.40     99.38 o
   0  16   8       17.48      -13.18     41.37 o
   1  16   8      360.71      490.09     71.08 o
   2  16   8       93.94      119.16     42.41 o
   3  16   8      544.00      519.29     73.08 o
   4  16   8       61.26        3.00     33.97 o
   5  16   8       49.96      117.88     46.46 o
   6  16   8      124.07      149.36     51.16 o
  -8  17   8       20.87        4.16     77.59 o
  -7  17   8       16.67       48.41     41.46 o
  -6  17   8       83.58      138.23     48.95 o
  -5  17   8        2.93       -1.65     32.91 o
  -4  17   8        0.48       22.91     42.51 o
  -3  17   8        6.45        3.89     35.51 o
  -2  17   8       59.48       32.71     37.46 o
  -1  17   8       79.41       87.01     52.05 o
   0  17   8       87.72      113.89     44.84 o
   1  17   8        6.93       30.66     35.74 o
   2  17   8       12.78      -11.92     31.30 o
   3  17   8       15.54      -10.61     34.48 o
   4  17   8       46.96       89.88     46.05 o
   5  17   8        4.02       14.40     44.28 o
  -6  18   8       47.97      107.19     50.37 o
  -5  18   8      151.60      172.97     56.24 o
  -4  18   8       31.04       32.63     44.06 o
  -3  18   8       55.27       97.66     47.86 o
  -2  18   8       26.76       62.58     44.40 o
  -1  18   8      145.05      109.83     48.46 o
   0  18   8        2.94       20.20     40.22 o
   1  18   8       11.55       14.26     39.65 o
   2  18   8      189.10      104.57     49.38 o
   3  18   8       18.79       75.11     66.32 o
 -17   0   9      414.59      486.88     75.77 o
 -15   0   9       12.71       -0.99     25.42 o
 -13   0   9      376.17      303.62     33.52 o
 -11   0   9      249.31      303.75     51.14 o
  -9   0   9        0.85       -1.26     11.02 o
  -7   0   9     1919.79     2011.40     66.31 o
  -5   0   9     5489.04     5132.02    125.15 o
  -3   0   9       64.11       79.59     12.99 o
  -1   0   9     1864.14     1989.63     61.28 o
   1   0   9       57.09       81.31     13.04 o
   3   0   9      390.59      463.78     29.00 o
   5   0   9      245.98      235.89     35.00 o
   7   0   9        3.43       -4.26     20.05 o
   9   0   9       11.34       16.24     26.48 o
  11   0   9      380.79      358.28     67.17 o
  13   0   9       28.00       35.10     37.82 o
 -16   1   9      168.65      214.46     35.65 o
 -15   1   9        4.96      -11.74     20.08 o
 -14   1   9      134.98      127.56     21.65 o
 -13   1   9      449.82      427.63     33.29 o
 -12   1   9        0.34        5.38     11.42 o
 -11   1   9       39.36       39.13     11.99 o
 -10   1   9      366.07      351.81     19.83 o
  -9   1   9       99.92       93.24     11.65 o
  -8   1   9      252.32      220.60     14.05 o
  -7   1   9      331.82      288.65     14.91 o
  -6   1   9      118.13      148.41      9.23 o
  -5   1   9      128.10      145.30      9.73 o
  -4   1   9       65.26       30.56      6.04 o
  -3   1   9       84.55       77.70      7.69 o
  -2   1   9        0.17        1.71      5.04 o
  -1   1   9       14.72       12.17      5.69 o
   0   1   9      663.43      764.31     29.52 o
   1   1   9      145.75      119.93     10.12 o
   2   1   9       18.63        9.12      6.65 o
   3   1   9     3197.71     3252.81     75.70 o
   4   1   9     4128.05     4248.75    122.10 o
   5   1   9      634.71      627.16     36.89 o
   6   1   9      666.43      608.96     38.38 o
   7   1   9       24.83       19.38     15.29 o
   8   1   9      368.02      331.75     33.16 o
   9   1   9     1874.73     1896.00     78.22 o
  10   1   9       27.03       27.89     19.91 o
  11   1   9       86.03       91.17     27.41 o
  12   1   9        0.21      -16.67     22.34 o
  13   1   9        0.00      -12.03     24.38 o
 -16   2   9        1.15      -22.26     22.26 o
 -15   2   9        5.88       25.81     22.91 o
 -14   2   9       34.18        7.78     16.19 o
 -13   2   9       86.16       92.47     21.01 o
 -12   2   9      250.46      250.21     22.23 o
 -11   2   9        4.18       11.29     11.28 o
 -10   2   9     2413.89     2495.96     55.74 o
  -9   2   9      899.23      931.80     30.99 o
  -8   2   9        1.80        3.51      6.72 o
  -7   2   9      239.17      244.86     13.45 o
  -6   2   9      656.08      605.19     19.00 o
  -5   2   9      189.07      183.04      9.50 o
  -4   2   9     2988.62     2984.62     53.85 o
  -3   2   9      218.25      228.07     19.59 o
  -2   2   9      767.63      802.72     26.01 o
  -1   2   9        5.60       13.29      5.65 o
   0   2   9      595.43      598.66     19.12 o
   1   2   9      969.71     1055.70     28.23 o
   2   2   9      159.50      164.68     12.50 o
   3   2   9      655.31      786.20     27.46 o
   4   2   9     1948.29     2144.90     62.04 o
   5   2   9     1246.89     1357.64     54.08 o
   6   2   9     2122.93     2054.92    106.98 o
   7   2   9      237.24      194.74     25.16 o
   8   2   9      409.45      318.29     41.29 o
   9   2   9      197.80      202.71     28.63 o
  10   2   9      354.66      346.25     37.87 o
  11   2   9        6.76        7.20     21.09 o
  12   2   9      122.66       96.39     30.03 o
  13   2   9        0.50        8.56     27.09 o
 -16   3   9        2.53        4.56     24.53 o
 -15   3   9       12.06       21.38     22.11 o
 -14   3   9       82.92       79.91     20.23 o
 -13   3   9      468.05      537.04     34.74 o
 -12   3   9       12.21        2.17     13.01 o
 -11   3   9      375.17      387.74     30.64 o
 -10   3   9      142.40      155.88     23.26 o
  -9   3   9       57.87       70.02     12.40 o
  -8   3   9     1378.53     1357.86     36.71 o
  -7   3   9      790.52      860.98     23.20 o
  -6   3   9      688.92      665.30     23.04 o
  -5   3   9      198.33      202.00     10.10 o
  -4   3   9      934.72      869.00     25.53 o
  -3   3   9      440.45      474.55     18.46 o
  -2   3   9      294.16      274.62     14.60 o
  -1   3   9     4205.98     4458.12     88.42 o
   0   3   9        0.44        5.48      5.07 o
   1   3   9      288.51      344.19     15.94 o
   2   3   9      500.86      442.53     23.14 o
   3   3   9      125.73      123.60     19.42 o
   4   3   9      480.31      464.59     25.62 o
   5   3   9      483.72      406.77     35.02 o
   6   3   9      426.25      438.70     33.16 o
   7   3   9       16.83        7.81     15.91 o
   8   3   9       59.62       48.39     25.98 o
   9   3   9        2.87        5.75     17.03 o
  10   3   9       77.43      128.61     26.77 o
  11   3   9       35.76       16.14     22.16 o
  12   3   9       47.16       49.09     31.63 o
  13   3   9       15.66       11.74     30.17 o
 -16   4   9       86.89       73.96     29.96 o
 -15   4   9        0.23       -2.92     22.61 o
 -14   4   9       16.98       43.11     22.94 o
 -13   4   9      210.68      220.38     24.31 o
 -12   4   9        0.68       -5.76     13.10 o
 -11   4   9     1161.93     1267.26     47.44 o
 -10   4   9       61.10       43.72     18.41 o
  -9   4   9     1933.39     1912.58     72.39 o
  -8   4   9      172.53      184.27     15.98 o
  -7   4   9      323.36      362.40     19.43 o
  -6   4   9      389.77      394.43     20.33 o
  -5   4   9     1628.72     1596.99     35.47 o
  -4   4   9     1070.11     1026.01     28.50 o
  -3   4   9     1076.25     1128.53     30.42 o
  -2   4   9      178.26      261.50     14.86 o
  -1   4   9     3079.01     3118.56     66.11 o
   0   4   9      976.42     1025.36     29.75 o
   1   4   9      475.47      402.42     26.23 o
   2   4   9      506.35      496.01     24.54 o
   3   4   9     1639.50     1716.98     52.75 o
   4   4   9       56.85       47.63     12.15 o
   5   4   9      171.18      159.03     21.59 o
   6   4   9       23.43       10.27     13.83 o
   7   4   9     1367.01     1384.12     61.70 o
   8   4   9        1.74      -15.15     15.69 o
   9   4   9       10.77       28.20     18.42 o
  10   4   9       26.16       -2.78     20.74 o
  11   4   9       18.58        4.06     21.73 o
  12   4   9       19.43       28.94     26.45 o
 -16   5   9       40.31       83.25     36.49 o
 -15   5   9       63.50       82.70     33.95 o
 -14   5   9        1.72       58.83     23.22 o
 -13   5   9      242.95      324.09     31.26 o
 -12   5   9      116.84      137.88     21.86 o
 -11   5   9        0.02       -0.04     14.34 o
 -10   5   9        1.32        4.58     12.37 o
  -9   5   9      591.97      569.77     35.75 o
  -8   5   9     4391.59     4515.90    106.44 o
  -7   5   9       13.82       10.79      9.24 o
  -6   5   9      112.89       83.20     11.09 o
  -5   5   9       56.90       40.41     10.26 o
  -4   5   9      104.05       72.47      9.83 o
  -3   5   9       70.28       81.99     10.25 o
  -2   5   9       98.20       80.82     12.55 o
  -1   5   9     1075.01     1175.80     40.71 o
   0   5   9     1700.84     1683.03     52.94 o
   1   5   9       17.58       16.55      8.11 o
   2   5   9     1308.89     1453.11     47.63 o
   3   5   9      356.66      362.50     32.61 o
   4   5   9      235.12      213.84     19.74 o
   5   5   9     1519.35     1474.64     51.12 o
   6   5   9      487.02      485.44     35.86 o
   7   5   9       22.88       19.87     15.71 o
   8   5   9        6.04       14.24     16.10 o
   9   5   9      547.51      584.60     78.31 o
  10   5   9        5.79       10.08     20.22 o
  11   5   9      459.03      634.08     53.27 o
  12   5   9       75.17      115.45     30.33 o
 -16   6   9       34.87       56.89     34.75 o
 -15   6   9        1.06        6.50     29.04 o
 -14   6   9       60.85       50.26     33.51 o
 -13   6   9      154.14      141.96     49.23 o
 -12   6   9      162.62       81.56     28.55 o
 -11   6   9        0.21       -2.95     19.11 o
 -10   6   9        7.34       19.88     19.57 o
  -9   6   9       16.44        3.92     14.65 o
  -8   6   9     1956.70     1987.87     74.43 o
  -7   6   9       77.08       63.92     13.58 o
  -6   6   9     1373.70     1313.45     46.34 o
  -5   6   9        0.06       -2.77      8.48 o
  -4   6   9       23.29       18.31      7.62 o
  -3   6   9      944.87      891.28     46.31 o
  -2   6   9     1109.27     1147.16     50.01 o
  -1   6   9     1216.71     1171.46     41.91 o
   0   6   9     1940.90     1909.26     58.92 o
   1   6   9        7.75       24.56     11.10 o
   2   6   9      749.37      787.03     33.85 o
   3   6   9      877.91      829.80     36.39 o
   4   6   9       62.50       42.30     13.28 o
   5   6   9       73.05       72.44     14.62 o
   6   6   9      619.34      655.82     41.12 o
   7   6   9        2.47       25.01     16.16 o
   8   6   9      240.12      237.13     38.22 o
   9   6   9      241.85      285.06     34.86 o
  10   6   9      345.97      536.84     46.58 o
  11   6   9        5.46      -14.80     22.03 o
  12   6   9        1.53       -9.04     27.90 o
 -15   7   9      157.24      225.72     46.59 o
 -14   7   9      166.40      127.84     35.79 o
 -13   7   9      351.94      278.21     69.56 o
 -12   7   9       59.42       -0.29     22.62 o
 -11   7   9      205.11      155.65     33.13 o
 -10   7   9      255.04      323.66     39.86 o
  -9   7   9       11.98        1.34     27.77 o
  -8   7   9       99.94      108.83     31.13 o
  -7   7   9      152.29       82.21     19.18 o
  -6   7   9      355.96      304.85     45.09 o
  -5   7   9     2041.77     1964.22     71.80 o
  -4   7   9     1042.38     1034.96     49.22 o
  -3   7   9      312.28      280.16     31.04 o
  -2   7   9      947.92      974.71     38.23 o
  -1   7   9      131.34       97.67     14.67 o
   0   7   9     3146.28     3108.38     86.67 o
   1   7   9        9.14       25.80     12.37 o
   2   7   9     1424.72     1488.82     52.43 o
   3   7   9       15.67       11.55     12.02 o
   4   7   9      523.00      570.79     31.13 o
   5   7   9      288.16      266.54     26.56 o
   6   7   9      585.36      586.12     39.73 o
   7   7   9      167.29      173.66     26.03 o
   8   7   9      412.43      487.24     54.21 o
   9   7   9        1.55       14.45     19.42 o
  10   7   9      143.88      128.59     28.25 o
  11   7   9        5.02       12.50     26.71 o
  12   7   9      370.28      342.25     45.12 o
 -15   8   9       23.49       47.43     31.10 o
 -14   8   9      104.88      105.95     34.74 o
 -13   8   9      377.85      131.59     86.42 o
 -12   8   9      394.81      516.58     60.73 o
 -11   8   9      215.03      231.17     37.42 o
 -10   8   9       12.49       26.64     21.43 o
  -9   8   9      235.29      215.18     32.41 o
  -8   8   9       69.66       21.62     18.74 o
  -7   8   9      406.66      380.41     38.69 o
  -6   8   9       19.02       18.77     16.45 o
  -5   8   9       85.29       79.94     18.58 o
  -4   8   9       73.43       87.95     17.89 o
  -3   8   9      845.12      872.05     46.17 o
  -2   8   9     1115.25     1117.35     52.67 o
  -1   8   9     1906.91     1888.45     70.31 o
   0   8   9     2273.23     2292.70     69.64 o
   1   8   9       62.19       61.96     14.71 o
   2   8   9        9.44       27.67     12.71 o
   3   8   9      238.44      255.97     26.18 o
   4   8   9      101.93       60.62     17.49 o
   5   8   9        4.37        7.00     14.02 o
   6   8   9        5.80       -5.91     18.83 o
   7   8   9      112.42       76.93     21.62 o
   8   8   9      144.78      163.00     27.44 o
   9   8   9        0.76        1.58     22.30 o
  10   8   9      107.14       67.54     26.23 o
  11   8   9      297.78      289.54     47.71 o
 -15   9   9      198.29      137.78     39.43 o
 -14   9   9        0.44       11.83     26.06 o
 -13   9   9        5.65       -9.45     33.30 o
 -12   9   9        0.04      -12.89     23.55 o
 -11   9   9       83.40       85.99     42.35 o
 -10   9   9       72.20       61.70     26.01 o
  -9   9   9      442.01      542.48     50.66 o
  -8   9   9       89.01       79.49     24.98 o
  -7   9   9      582.84      660.13     73.64 o
  -6   9   9       68.47       59.25     19.47 o
  -5   9   9      929.39     1055.57     61.83 o
  -4   9   9     1749.21     1827.24     80.53 o
  -3   9   9       51.80       57.96     23.82 o
  -2   9   9      241.24      160.42     23.92 o
  -1   9   9      372.43      345.31     32.11 o
   0   9   9      496.90      453.04     36.18 o
   1   9   9       21.52       48.35     19.77 o
   2   9   9       99.76       95.50     20.63 o
   3   9   9       10.69        6.99     13.46 o
   4   9   9       97.44      108.64     20.72 o
   5   9   9       74.88      102.58     21.44 o
   6   9   9      148.42       85.80     35.11 o
   7   9   9        0.01       17.65     21.91 o
   8   9   9        0.35        1.29     27.05 o
   9   9   9       16.93       17.65     25.58 o
  10   9   9       21.89       33.21     29.28 o
  11   9   9       46.66       75.73     36.84 o
 -14  10   9      114.07       96.42     53.87 o
 -13  10   9      203.27      156.16     84.88 o
 -12  10   9        1.23       -3.51     25.44 o
 -11  10   9        0.31        6.63     24.10 o
 -10  10   9      496.10      590.74     54.89 o
  -9  10   9        2.73      -11.38     20.05 o
  -8  10   9        7.99       21.35     21.21 o
  -7  10   9       22.86       31.41     21.38 o
  -6  10   9      282.07      288.02     65.38 o
  -5  10   9      340.28      279.10     35.34 o
  -4  10   9       11.48        0.52     15.84 o
  -3  10   9      243.55      268.61     33.70 o
  -2  10   9     2231.99     2137.40     91.63 o
  -1  10   9     1188.62     1151.41     64.80 o
   0  10   9       32.62        2.61     15.49 o
   1  10   9     1473.24     1645.08     77.46 o
   2  10   9      229.41      181.99     29.73 o
   3  10   9       56.14       78.55     35.08 o
   4  10   9        1.82       28.40     20.28 o
   5  10   9       76.53       42.58     23.31 o
   6  10   9       12.76       18.15     20.13 o
   7  10   9      136.35      139.07     32.35 o
   8  10   9       48.28        4.49     24.67 o
   9  10   9      593.42      578.26     70.46 o
  10  10   9      161.79      179.33     42.00 o
 -14  11   9       73.25       60.18     47.95 o
 -13  11   9      302.05      294.77     62.95 o
 -12  11   9       10.49      -10.21     25.91 o
 -11  11   9       37.20       15.39     27.03 o
 -10  11   9      126.49       66.41     29.05 o
  -9  11   9      115.53       51.32     24.96 o
  -8  11   9        5.64       -2.50     19.29 o
  -7  11   9      262.18      226.64     62.08 o
  -6  11   9      308.77      273.36     65.45 o
  -5  11   9        0.13       25.79     19.34 o
  -4  11   9       92.74       88.38     25.04 o
  -3  11   9       51.83       27.71     19.49 o
  -2  11   9        1.76       14.16     17.31 o
  -1  11   9      185.15      203.29     31.10 o
   0  11   9      138.37      155.35     37.59 o
   1  11   9      688.59      733.60     68.27 o
   2  11   9       64.60       24.66     19.77 o
   3  11   9      339.40      328.50     39.96 o
   4  11   9        0.41       14.73     20.79 o
   5  11   9       72.02       63.31     24.56 o
   6  11   9        0.15      -16.59     19.85 o
   7  11   9       27.20       16.83     28.60 o
   8  11   9       40.27       54.43     33.30 o
   9  11   9       23.43       -7.42     32.29 o
  10  11   9       16.09       35.54     55.47 o
 -13  12   9       49.86       21.41     42.49 o
 -12  12   9       46.39       13.45     32.69 o
 -11  12   9        0.18       43.09     30.19 o
 -10  12   9       78.53       93.77     31.48 o
  -9  12   9      187.38      217.32     38.74 o
  -8  12   9        2.63      -15.19     20.79 o
  -7  12   9      273.33      218.30     34.80 o
  -6  12   9      379.94      410.52     46.58 o
  -5  12   9       80.03       32.35     24.58 o
  -4  12   9       27.19       42.71     22.26 o
  -3  12   9     1003.85      964.99     64.67 o
  -2  12   9      801.94      810.90     81.61 o
  -1  12   9      577.37      686.98     55.10 o
   0  12   9      293.08      331.09     40.57 o
   1  12   9       49.91       24.40     19.96 o
   2  12   9        0.21        3.54     19.10 o
   3  12   9      128.43      145.26     60.46 o
   4  12   9        9.38        9.70     22.49 o
   5  12   9       12.60       44.07     25.73 o
   6  12   9        3.66       39.15     27.06 o
   7  12   9       15.83       19.97     32.21 o
   8  12   9      104.49        8.03     42.54 o
   9  12   9        7.86       10.19     42.14 o
 -12  13   9       73.30       65.62     51.99 o
 -11  13   9        9.82       -4.77     40.49 o
 -10  13   9       47.57       72.48     33.99 o
  -9  13   9       23.66        0.03     28.05 o
  -8  13   9      111.43      105.41     37.95 o
  -7  13   9       49.80       37.85     27.20 o
  -6  13   9      180.99      262.26     77.40 o
  -5  13   9       12.24        1.87     27.02 o
  -4  13   9        1.11        4.32     21.30 o
  -3  13   9       76.35       60.20     26.19 o
  -2  13   9        4.72        1.48     19.86 o
  -1  13   9       21.09       59.67     23.62 o
   0  13   9      206.75      220.15     34.83 o
   1  13   9       27.89       -2.25     23.65 o
   2  13   9      142.05      158.62     33.12 o
   3  13   9       36.55       49.62     25.09 o
   4  13   9       21.69       -0.58     22.89 o
   5  13   9        8.80       34.62     35.28 o
   6  13   9        0.14       27.86     32.31 o
   7  13   9       41.70        4.95     35.76 o
   8  13   9      435.30      214.18     75.40 o
 -11  14   9        6.92       26.99     32.67 o
 -10  14   9      136.83      159.56     63.58 o
  -9  14   9       24.62       17.76     28.05 o
  -8  14   9      110.77       80.74     30.87 o
  -7  14   9        5.08       29.80     27.47 o
  -6  14   9       96.14       38.11     26.64 o
  -5  14   9       43.31       58.58     26.98 o
  -4  14   9       12.20       -8.79     20.84 o
  -3  14   9      386.09      568.67    128.20 o
  -2  14   9      551.72      501.05     58.64 o
  -1  14   9      190.96      216.54     37.45 o
   0  14   9      100.41      144.21     32.44 o
   1  14   9       18.98        3.00     21.81 o
   2  14   9        3.69       29.06     28.78 o
   3  14   9       92.99       71.06     38.24 o
   4  14   9      201.32      107.28     39.06 o
   5  14   9      226.35      293.79    135.40 o
   6  14   9      495.81      307.32     58.90 o
   7  14   9      182.10      157.63     68.79 o
   8  14   9       27.31      100.06     62.87 o
 -10  15   9        0.80      -24.92     30.42 o
  -9  15   9       28.40       21.05     29.58 o
  -8  15   9      345.33      371.14     50.58 o
  -7  15   9        5.60       11.02     31.64 o
  -6  15   9       17.94       35.29     26.16 o
  -5  15   9      374.41      321.75     47.06 o
  -4  15   9       86.10       59.71     54.85 o
  -3  15   9        0.03       22.97     25.75 o
  -2  15   9       30.53       36.76     25.71 o
  -1  15   9       39.64       20.29     33.11 o
   0  15   9       60.75       22.19     62.64 o
   1  15   9       88.73       90.37     37.68 o
   2  15   9      118.42      120.41     63.81 o
   3  15   9        0.49        0.54     29.77 o
   4  15   9        8.80       -7.15     32.00 o
   5  15   9        0.63       37.17     39.44 o
   6  15   9        0.64       11.61     37.46 o
   7  15   9       51.34        7.18     50.17 o
  -9  16   9        0.27      -11.38     31.87 o
  -8  16   9       44.35      -14.78     28.79 o
  -7  16   9        6.55       54.09     33.10 o
  -6  16   9        1.40       39.77     31.75 o
  -5  16   9      336.08      305.16     62.25 o
  -4  16   9        7.72       -5.73     31.27 o
  -3  16   9      178.25      177.38     52.91 o
  -2  16   9       43.15       51.40     39.26 o
  -1  16   9      158.12      130.10     66.49 o
   0  16   9       24.87       32.85     37.71 o
   1  16   9        9.05       13.63     33.09 o
   2  16   9      303.77      237.93     83.52 o
   3  16   9       14.82       24.80     37.01 o
   4  16   9      111.67      200.53     82.12 o
   5  16   9      283.08      382.41     68.41 o
  -8  17   9      216.23      201.94     82.18 o
  -7  17   9       16.11       13.14     43.09 o
  -6  17   9        6.67       20.41     41.92 o
  -5  17   9      413.34      366.95     68.60 o
  -4  17   9       16.20       29.62     40.28 o
  -3  17   9      126.84      137.35     50.32 o
  -2  17   9        8.70        0.68     32.70 o
  -1  17   9       58.29      103.17     52.73 o
   0  17   9        0.34       12.81     35.11 o
   1  17   9       73.51       45.07     40.41 o
   2  17   9       18.87       59.64     40.89 o
   3  17   9       15.66       39.55     39.28 o
   4  17   9       34.54       24.07     39.33 o
  -5  18   9        3.76       10.38     42.64 o
  -4  18   9       12.46       12.24     41.87 o
  -3  18   9        0.51       -9.26     35.80 o
  -2  18   9       10.27        9.12     39.21 o
  -1  18   9      415.36      565.67     84.75 o
   0  18   9        0.63       19.61     39.25 o
   1  18   9       63.94      155.71     53.26 o
 -16   0  10      126.87      157.02     63.87 o
 -14   0  10      405.16      468.25     42.21 o
 -12   0  10       23.16      -15.59     15.59 o
 -10   0  10        4.12       -5.29     13.37 o
  -8   0  10       91.06      108.29     15.13 o
  -6   0  10       77.51       49.33     13.37 o
  -4   0  10      134.50      135.30     14.26 o
  -2   0  10    24805.50    24862.51    553.08 o
   0   0  10     2262.66     2268.55     70.37 o
   2   0  10     1201.71     1327.79    103.63 o
   4   0  10     3791.08     3792.03    159.45 o
   6   0  10       21.56       31.60     21.57 o
   8   0  10      951.78     1109.46     82.79 o
  10   0  10      848.81      809.14     80.61 o
  12   0  10       97.55      125.20     45.02 o
 -16   1  10      313.68      465.78     43.64 o
 -15   1  10        2.49        7.38     18.85 o
 -14   1  10        1.93       14.24     15.17 o
 -13   1  10      366.97      367.69     31.13 o
 -12   1  10      860.71      858.81     34.83 o
 -11   1  10      192.80      187.17     20.59 o
 -10   1  10      632.47      620.31     28.36 o
  -9   1  10      115.70       91.30     18.29 o
  -8   1  10       66.93       72.27     10.19 o
  -7   1  10      783.04      848.20     22.57 o
  -6   1  10      583.48      596.41     19.21 o
  -5   1  10     1629.32     1632.81     35.00 o
  -4   1  10      403.32      412.79     16.63 o
  -3   1  10      183.62      205.02     11.27 o
  -2   1  10       29.00       37.19      7.31 o
  -1   1  10      150.34      131.53     13.93 o
   0   1  10     1031.85     1016.02     27.94 o
   1   1  10      344.13      313.45     16.53 o
   2   1  10     1277.05     1270.47     37.31 o
   3   1  10      256.58      313.07     24.46 o
   4   1  10        0.02       19.14     14.81 o
   5   1  10       21.77       13.80     13.37 o
   6   1  10      208.44      241.79     32.10 o
   7   1  10       70.61       59.58     18.81 o
   8   1  10       29.58       13.26     17.13 o
   9   1  10      149.62      138.32     26.27 o
  10   1  10       60.31       43.42     24.17 o
  11   1  10       75.86       92.83     28.04 o
  12   1  10      472.21      623.13     57.04 o
 -16   2  10      138.18      187.55     35.83 o
 -15   2  10       87.85      122.67     26.78 o
 -14   2  10       20.67       27.07     18.15 o
 -13   2  10      279.38      337.39     26.49 o
 -12   2  10        0.07        3.89     11.54 o
 -11   2  10      115.32       89.54     14.48 o
 -10   2  10       44.81       26.51     10.36 o
  -9   2  10       13.57       11.53      9.24 o
  -8   2  10        1.60        2.17      7.60 o
  -7   2  10       25.39       11.76      6.70 o
  -6   2  10      133.91      113.32     12.66 o
  -5   2  10     1032.87     1004.66     24.56 o
  -4   2  10       19.68       17.72      6.10 o
  -3   2  10        1.52       -2.89      4.83 o
  -2   2  10      189.06      174.12     11.05 o
  -1   2  10     4493.75     4364.85     80.98 o
   0   2  10       37.08       31.32      7.06 o
   1   2  10       24.80       21.99      8.02 o
   2   2  10       69.30       55.69      9.92 o
   3   2  10     1728.38     1804.75     54.72 o
   4   2  10       17.13       19.65     13.16 o
   5   2  10      142.45      163.82     21.99 o
   6   2  10      109.23      133.20     30.45 o
   7   2  10      156.59      146.06     29.73 o
   8   2  10     1054.47     1064.69     65.09 o
   9   2  10      110.77      139.87     27.36 o
  10   2  10       91.71       72.30     23.97 o
  11   2  10       50.81       28.48     23.63 o
  12   2  10       75.11       77.66     27.67 o
 -16   3  10       26.24       34.00     32.22 o
 -15   3  10       25.25       13.41     23.88 o
 -14   3  10       99.53      110.46     21.72 o
 -13   3  10       63.72       60.47     17.23 o
 -12   3  10        7.67       12.85     13.96 o
 -11   3  10        8.77       21.66     12.98 o
 -10   3  10      331.75      334.71     30.89 o
  -9   3  10      845.15      838.85     40.55 o
  -8   3  10     2260.24     2431.84     56.27 o
  -7   3  10      128.21      128.55     11.36 o
  -6   3  10      293.63      325.55     17.05 o
  -5   3  10       55.32       45.44      6.53 o
  -4   3  10      855.30      795.02     25.37 o
  -3   3  10        0.50        2.06      6.39 o
  -2   3  10      393.40      438.79     19.07 o
  -1   3  10      182.95      193.73     14.93 o
   0   3  10       27.94       38.52      7.68 o
   1   3  10       77.00       80.53     12.61 o
   2   3  10      300.74      328.49     21.16 o
   3   3  10       16.25       21.78     10.40 o
   4   3  10        4.90       -9.51      9.51 o
   5   3  10     1544.29     1406.89     57.48 o
   6   3  10        0.41      -12.73     12.95 o
   7   3  10      302.38      234.98     34.19 o
   8   3  10       92.85       26.26     36.22 o
   9   3  10      567.12      567.06     45.77 o
  10   3  10       96.74      151.94     29.24 o
  11   3  10       17.60       13.21     23.96 o
  12   3  10      250.24      304.36     41.85 o
 -16   4  10       24.21       33.75     34.32 o
 -15   4  10       17.81       37.13     31.67 o
 -14   4  10      349.41      424.38     42.75 o
 -13   4  10       97.08       94.69     34.91 o
 -12   4  10      297.26      351.96     28.07 o
 -11   4  10       19.20       20.40     14.02 o
 -10   4  10      159.60      139.29     18.28 o
  -9   4  10      794.73      804.77     31.67 o
  -8   4  10     1244.45     1260.86     39.07 o
  -7   4  10      216.90      281.50     41.76 o
  -6   4  10       22.65       26.82      9.67 o
  -5   4  10      237.04      218.58     13.60 o
  -4   4  10      416.71      404.81     19.35 o
  -3   4  10        4.41        8.13      6.97 o
  -2   4  10     4988.41     4962.31    104.61 o
  -1   4  10     1208.77     1249.38     48.74 o
   0   4  10       38.53       15.74      9.91 o
   1   4  10     1806.24     1908.19     60.07 o
   2   4  10     1345.27     1400.56     45.32 o
   3   4  10       86.86      105.55     15.51 o
   4   4  10     1688.31     1689.03     63.26 o
   5   4  10      597.73      716.93     41.18 o
   6   4  10     1407.61     1394.34     60.35 o
   7   4  10      411.51      474.14     38.69 o
   8   4  10       21.72       33.93     18.03 o
   9   4  10       91.37       53.77     21.95 o
  10   4  10       93.59      100.53     27.79 o
  11   4  10      128.27       95.98     30.06 o
  12   4  10       24.06       31.10     27.50 o
 -16   5  10      153.61      355.76     68.28 o
 -15   5  10        0.94      -25.80     27.87 o
 -14   5  10      145.38      169.03     31.87 o
 -13   5  10       69.44       69.32     31.75 o
 -12   5  10      183.55      183.43     34.37 o
 -11   5  10       21.99       21.06     21.75 o
 -10   5  10      172.71      176.23     26.57 o
  -9   5  10     2114.28     2269.36     71.89 o
  -8   5  10     1109.33     1052.93     48.75 o
  -7   5  10      569.91      580.45     31.52 o
  -6   5  10     1264.36     1254.79     57.07 o
  -5   5  10      398.25      391.36     24.55 o
  -4   5  10      253.99      214.85     18.70 o
  -3   5  10        8.59       16.79      8.29 o
  -2   5  10       61.28       72.83     11.30 o
  -1   5  10      401.17      363.22     21.83 o
   0   5  10      225.05      231.98     24.81 o
   1   5  10       36.13       41.25     11.78 o
   2   5  10      385.83      351.32     29.49 o
   3   5  10        0.70       12.98     10.78 o
   4   5  10       22.11       10.72     11.99 o
   5   5  10       82.35       35.78     15.30 o
   6   5  10       97.63       79.03     19.40 o
   7   5  10      274.60      292.81     31.90 o
   8   5  10      311.43      353.05     52.03 o
   9   5  10      375.06      371.69     69.35 o
  10   5  10       19.55       16.38     22.12 o
  11   5  10      263.59      279.44     42.88 o
  12   5  10       64.03       70.06     32.18 o
 -16   6  10       46.41       19.07     65.52 o
 -15   6  10       34.04       13.49     28.73 o
 -14   6  10       30.77       15.86     23.56 o
 -13   6  10       12.35       25.25     21.26 o
 -12   6  10       48.42       69.75     27.93 o
 -11   6  10      301.18      261.47     53.11 o
 -10   6  10       12.91       26.42     20.88 o
  -9   6  10      150.80      148.37     33.37 o
  -8   6  10     1293.79     1365.64     61.27 o
  -7   6  10       10.42        1.66     14.12 o
  -6   6  10       16.25       11.57     12.55 o
  -5   6  10       17.70       16.79     11.71 o
  -4   6  10      101.75      109.66     14.51 o
  -3   6  10      684.57      747.09     29.41 o
  -2   6  10      266.65      232.75     17.74 o
  -1   6  10     1618.93     1573.19     51.97 o
   0   6  10       88.41      103.01     18.09 o
   1   6  10      708.95      805.19     37.50 o
   2   6  10      808.02      845.82     38.92 o
   3   6  10     1998.76     1964.35     81.99 o
   4   6  10      775.86      747.50     65.01 o
   5   6  10        1.05       14.06     14.27 o
   6   6  10      475.83      533.42     39.70 o
   7   6  10      138.91      180.55     27.27 o
   8   6  10      148.13      175.78     27.99 o
   9   6  10      231.78      210.84     32.11 o
  10   6  10        2.42       14.03     22.40 o
  11   6  10      168.77      189.28     37.15 o
 -15   7  10        7.71       19.38     33.85 o
 -14   7  10       13.85       55.31     30.48 o
 -13   7  10       39.11       46.43     29.23 o
 -12   7  10      481.50      590.28     73.25 o
 -11   7  10      306.25      310.45     43.49 o
 -10   7  10        1.89      -12.76     18.99 o
  -9   7  10     1470.98     1475.09    108.94 o
  -8   7  10      585.74      681.20     51.34 o
  -7   7  10      445.67      401.78     34.85 o
  -6   7  10      245.52      208.16     25.43 o
  -5   7  10      654.88      610.25     51.90 o
  -4   7  10      352.22      257.52     26.60 o
  -3   7  10      409.86      430.72     59.20 o
  -2   7  10      784.09      791.37     35.23 o
  -1   7  10        3.39       11.17     10.42 o
   0   7  10        1.52       17.39     11.27 o
   1   7  10       24.71       14.94     11.79 o
   2   7  10      153.73      133.65     19.46 o
   3   7  10      692.13      650.75     66.48 o
   4   7  10      515.38      523.39     43.46 o
   5   7  10      114.42      116.28     26.15 o
   6   7  10      308.95      198.53     46.27 o
   7   7  10       19.00       42.72     24.24 o
   8   7  10        6.40       18.27     23.64 o
   9   7  10       98.46       81.61     29.86 o
  10   7  10       43.05        7.63     27.85 o
  11   7  10      335.79      293.36     60.47 o
 -15   8  10      153.58      141.12     38.50 o
 -14   8  10      206.58      332.59     48.48 o
 -13   8  10        8.00       37.87     33.44 o
 -12   8  10        6.23        7.83     25.61 o
 -11   8  10        0.26       10.20     22.70 o
 -10   8  10       11.50       15.20     21.81 o
  -9   8  10        5.66        9.80     19.23 o
  -8   8  10        5.49       18.75     18.23 o
  -7   8  10      234.47      305.71     36.85 o
  -6   8  10       53.02       12.49     16.68 o
  -5   8  10      135.07      183.49     23.80 o
  -4   8  10       27.58       19.94     15.07 o
  -3   8  10      764.01      843.49     46.78 o
  -2   8  10      922.34      811.73     45.22 o
  -1   8  10      206.17      222.32     27.83 o
   0   8  10      414.70      387.04     33.54 o
   1   8  10     1591.73     1545.40     67.24 o
   2   8  10      302.89      277.40     34.51 o
   3   8  10     1046.91      986.21     49.72 o
   4   8  10       79.49       88.07     22.39 o
   5   8  10       77.49       42.91     17.54 o
   6   8  10       56.47       39.13     21.94 o
   7   8  10      604.10      687.11     57.43 o
   8   8  10       48.89       60.14     27.03 o
   9   8  10       32.18       16.27     37.30 o
  10   8  10       49.27        6.25     31.57 o
  11   8  10        1.77       18.05     32.00 o
 -14   9  10       63.72       43.37     30.17 o
 -13   9  10       57.59       53.30     31.08 o
 -12   9  10        0.98       24.54     31.14 o
 -11   9  10      104.81      142.17     33.10 o
 -10   9  10      388.24      400.20     46.27 o
  -9   9  10      531.24      412.18     45.33 o
  -8   9  10       55.67       66.59     22.79 o
  -7   9  10      589.50      747.84     55.73 o
  -6   9  10      129.35      123.19     26.63 o
  -5   9  10        2.07       10.92     18.76 o
  -4   9  10       43.97       34.13     19.02 o
  -3   9  10     1445.36     1326.78     68.87 o
  -2   9  10       92.42       56.50     29.44 o
  -1   9  10      553.56      513.03     43.82 o
   0   9  10     1180.79     1373.44     80.55 o
   1   9  10       49.18       71.44     40.48 o
   2   9  10      827.94      884.15     61.62 o
   3   9  10      613.40      670.96     57.91 o
   4   9  10      255.13      205.76     27.89 o
   5   9  10      306.72      407.07     46.97 o
   6   9  10        7.12        7.84     18.47 o
   7   9  10       30.94       48.03     24.17 o
   8   9  10        5.07        9.48     30.31 o
   9   9  10      383.35      492.84     64.14 o
  10   9  10       51.15       36.84     32.29 o
 -14  10  10        9.95       10.59     40.76 o
 -13  10  10       17.65       25.03     32.10 o
 -12  10  10      141.91      115.02     45.64 o
 -11  10  10        0.05        3.51     24.26 o
 -10  10  10      190.63      320.31     42.87 o
  -9  10  10       22.06       22.88     22.89 o
  -8  10  10      124.34      101.07     28.04 o
  -7  10  10       83.54       38.13     22.36 o
  -6  10  10      193.65      157.79     29.97 o
  -5  10  10      216.12      159.71     28.87 o
  -4  10  10      752.57      836.85     57.70 o
  -3  10  10       52.74       34.43     23.89 o
  -2  10  10       27.64        8.40     16.65 o
  -1  10  10        3.04        1.48     17.18 o
   0  10  10        8.84       23.16     19.41 o
   1  10  10      739.42      638.30     51.02 o
   2  10  10       88.32      160.57     28.75 o
   3  10  10       20.71       47.07     21.45 o
   4  10  10      263.52      305.70     38.28 o
   5  10  10      326.84      299.48     40.06 o
   6  10  10      397.05      486.33     70.27 o
   7  10  10      636.32      585.40     90.04 o
   8  10  10      486.88      558.81     58.45 o
   9  10  10       57.90       80.30     54.27 o
  10  10  10      115.54      143.46     41.02 o
 -13  11  10       55.94       95.23     49.38 o
 -12  11  10       70.13       71.42     34.25 o
 -11  11  10       18.87       25.48     26.18 o
 -10  11  10      406.09      406.14     49.93 o
  -9  11  10       59.97       17.40     23.26 o
  -8  11  10      469.27      629.84     56.68 o
  -7  11  10       12.77       13.18     21.57 o
  -6  11  10      147.88      190.51     33.77 o
  -5  11  10       81.95       47.85     29.43 o
  -4  11  10       44.66       27.28     36.05 o
  -3  11  10        5.16        3.79     18.41 o
  -2  11  10        0.33       16.27     22.82 o
  -1  11  10        0.04       16.66     18.85 o
   0  11  10      237.37      191.00     32.27 o
   1  11  10      143.82       85.08     26.42 o
   2  11  10      455.48      534.93     49.47 o
   3  11  10      132.66       94.21     27.67 o
   4  11  10      708.89      848.72    119.93 o
   5  11  10       28.81       17.15     22.34 o
   6  11  10      179.99      258.15     50.80 o
   7  11  10       15.15       31.51     58.83 o
   8  11  10      203.03      246.67     53.75 o
   9  11  10      108.99       98.54     42.46 o
 -13  12  10       59.50       70.06     49.67 o
 -12  12  10       41.71       30.93     32.58 o
 -11  12  10      233.00      285.66     47.07 o
 -10  12  10        5.18      -10.64     29.59 o
  -9  12  10       49.76       57.00     26.37 o
  -8  12  10        0.10        0.29     22.52 o
  -7  12  10       83.82       53.50     26.07 o
  -6  12  10      150.19      140.32     67.79 o
  -5  12  10     1007.41      964.88     80.97 o
  -4  12  10        0.08        4.40     20.04 o
  -3  12  10       17.91        5.92     20.55 o
  -2  12  10        0.38      -13.06     18.27 o
  -1  12  10       90.42      145.54     30.92 o
   0  12  10       12.61       -6.86     19.89 o
   1  12  10      254.77      221.93     44.39 o
   2  12  10      275.06      251.70     37.73 o
   3  12  10       38.58       54.25     25.61 o
   4  12  10       60.41       37.42     26.26 o
   5  12  10      283.47      223.54     47.04 o
   6  12  10        7.37       19.06     27.00 o
   7  12  10      380.89      376.74     59.71 o
   8  12  10       46.99       -2.90     44.36 o
 -12  13  10       42.29       15.86     33.02 o
 -11  13  10      227.04      313.20     61.54 o
 -10  13  10       67.29       67.43     32.58 o
  -9  13  10      367.57      313.26     61.85 o
  -8  13  10        3.58       -8.16     24.71 o
  -7  13  10      542.99      581.05     86.38 o
  -6  13  10       31.84       14.61     22.74 o
  -5  13  10      170.94      198.67     51.03 o
  -4  13  10      100.18       65.35     26.19 o
  -3  13  10       25.41        5.58     21.99 o
  -2  13  10       62.37       18.36     21.97 o
  -1  13  10       27.79        4.92     22.76 o
   0  13  10       46.19       18.24     30.96 o
   1  13  10        8.40       -1.40     20.95 o
   2  13  10       27.91       21.07     23.19 o
   3  13  10      294.54      330.64     43.30 o
   4  13  10       83.95      116.48     33.39 o
   5  13  10      394.75      501.13     57.39 o
   6  13  10       56.04       63.31     54.67 o
   7  13  10       30.43       52.56     54.61 o
   8  13  10      272.34      361.97     89.35 o
 -11  14  10       36.07       92.06     36.96 o
 -10  14  10       58.84       77.44     35.34 o
  -9  14  10      126.38      133.17     37.97 o
  -8  14  10       10.05       -4.72     25.67 o
  -7  14  10       67.95       57.50     29.29 o
  -6  14  10      217.56      275.22     44.50 o
  -5  14  10      162.46      175.60     44.01 o
  -4  14  10        8.91        0.69     25.15 o
  -3  14  10       17.73      -12.34     22.91 o
  -2  14  10      103.91       82.21     42.02 o
  -1  14  10      286.23      217.86     48.65 o
   0  14  10       26.71        5.75     23.28 o
   1  14  10       21.24       73.70     35.86 o
   2  14  10        1.16       -4.95     24.20 o
   3  14  10        0.02      -22.59     27.42 o
   4  14  10       96.86       58.97     36.49 o
   5  14  10       52.25       67.97     40.49 o
   6  14  10       23.16       36.66     41.40 o
   7  14  10       18.38       -3.02     42.94 o
 -10  15  10        0.68        2.09     31.05 o
  -9  15  10        1.31       12.28     32.27 o
  -8  15  10      140.22       61.64     33.91 o
  -7  15  10       35.82        5.96     28.15 o
  -6  15  10       30.93        4.40     27.32 o
  -5  15  10        0.05       36.60     28.41 o
  -4  15  10       46.30       62.80     44.63 o
  -3  15  10      165.58      278.00     61.26 o
  -2  15  10        5.08       12.39     25.45 o
  -1  15  10       10.29        0.48     25.86 o
   0  15  10       15.79       12.08     30.21 o
   1  15  10      239.84      324.84     60.50 o
   2  15  10       50.36      -19.84     26.30 o
   3  15  10        2.56      -30.60     30.60 o
   4  15  10       74.57      114.50     45.58 o
   5  15  10       40.74       62.63     42.48 o
   6  15  10        8.11       18.44     38.58 o
  -9  16  10        2.35       37.59     35.87 o
  -8  16  10       28.19        6.43     33.15 o
  -7  16  10        0.42        0.20     32.08 o
  -6  16  10        0.01       16.51     30.79 o
  -5  16  10      178.26      182.23     58.82 o
  -4  16  10      726.99      765.94     92.48 o
  -3  16  10      125.47      187.46     51.33 o
  -2  16  10       91.57       33.16     36.03 o
  -1  16  10       12.87       49.91     37.91 o
   0  16  10        4.04      -21.01     31.23 o
   1  16  10      166.51      253.18     57.40 o
   2  16  10       55.13       95.62     42.58 o
   3  16  10      131.07      156.48     87.44 o
   4  16  10        6.14       29.01     37.25 o
  -7  17  10      441.14      606.60     87.05 o
  -6  17  10        7.59      -23.41     31.06 o
  -5  17  10      233.86      205.05     57.70 o
  -4  17  10      565.53      738.58     92.55 o
  -3  17  10       20.73       63.43     44.21 o
  -2  17  10       66.78       65.66     43.94 o
  -1  17  10      125.57       46.42     38.37 o
   0  17  10       59.28       35.04     41.74 o
   1  17  10       41.16      120.97     47.25 o
   2  17  10      122.17       74.90     42.58 o
   3  17  10       43.14        4.46     37.05 o
  -4  18  10       60.58      119.27     51.31 o
  -3  18  10        0.72       13.21     41.54 o
  -2  18  10        6.97       -2.77     38.49 o
  -1  18  10      141.18      253.57    126.26 o
 -15   0  11        0.31       -6.12     23.35 o
 -13   0  11       83.84       15.29     19.72 o
 -11   0  11     2034.99     2072.05    115.18 o
  -9   0  11     2339.86     2475.82     81.46 o
  -7   0  11        0.03        8.20     10.54 o
  -5   0  11      657.45      620.31     28.42 o
  -3   0  11      696.64      648.57     33.78 o
  -1   0  11      761.68      771.14     54.88 o
   1   0  11      759.73      803.28     40.32 o
   3   0  11     4442.30     4453.11    180.86 o
   5   0  11        7.67       10.47     20.18 o
   7   0  11     4289.25     4247.97    188.60 o
   9   0  11       91.23       26.81     32.04 o
  11   0  11        0.71       -2.06     34.76 o
 -16   1  11       60.40       73.79     28.04 o
 -15   1  11       31.05        9.91     19.50 o
 -14   1  11       55.72       63.22     17.16 o
 -13   1  11       29.95       55.57     15.26 o
 -12   1  11       98.87      115.34     16.53 o
 -11   1  11        5.06        1.48     10.77 o
 -10   1  11        8.65        4.18      9.96 o
  -9   1  11      342.79      340.22     27.15 o
  -8   1  11      148.57      172.70     14.62 o
  -7   1  11     1464.01     1509.51     32.71 o
  -6   1  11       12.40       20.91      7.26 o
  -5   1  11      542.40      533.04     18.58 o
  -4   1  11        0.34       -0.73      5.89 o
  -3   1  11      217.48      231.92     13.06 o
  -2   1  11      505.68      552.37     21.17 o
  -1   1  11      447.43      503.14     18.73 o
   0   1  11        3.36        9.60      7.47 o
   1   1  11        3.32       -1.27      8.01 o
   2   1  11      891.24      949.13     44.15 o
   3   1  11        4.99       -1.41     10.28 o
   4   1  11      709.96      767.22     41.53 o
   5   1  11      551.25      535.61     41.94 o
   6   1  11      629.13      706.20     44.10 o
   7   1  11       12.02       17.10     16.57 o
   8   1  11       13.35        7.80     18.39 o
   9   1  11       34.66       29.77     25.75 o
  10   1  11      324.40      350.06     40.50 o
  11   1  11        8.11       -0.56     23.31 o
  12   1  11        0.20       43.66     28.92 o
 -16   2  11        7.36       21.97     28.50 o
 -15   2  11       17.74       -8.69     21.88 o
 -14   2  11        0.02        1.25     17.57 o
 -13   2  11       54.39       65.25     16.75 o
 -12   2  11      211.64      256.35     24.57 o
 -11   2  11       45.34       40.06     12.45 o
 -10   2  11      671.72      745.36     31.86 o
  -9   2  11       58.53       53.21     11.49 o
  -8   2  11      393.38      403.54     21.47 o
  -7   2  11       84.43       75.12      9.66 o
  -6   2  11      319.00      307.08     13.96 o
  -5   2  11       65.73       48.16      8.02 o
  -4   2  11      247.31      228.89     17.70 o
  -3   2  11      822.45      798.83     40.21 o
  -2   2  11       21.52        7.92      7.39 o
  -1   2  11       18.25       21.84      7.32 o
   0   2  11       73.63       64.40      9.85 o
   1   2  11       50.00       38.25     11.26 o
   2   2  11      817.97      875.66     30.97 o
   3   2  11     1048.27     1169.02     56.43 o
   4   2  11       54.34       52.15     16.11 o
   5   2  11      234.68      280.54     27.95 o
   6   2  11      679.60      715.71     44.54 o
   7   2  11      138.38      117.78     23.37 o
   8   2  11       24.35       28.60     19.18 o
   9   2  11        8.73       37.18     21.79 o
  10   2  11        0.23        4.64     22.20 o
  11   2  11       37.96       35.73     25.43 o
  12   2  11       38.56       -8.74     28.26 o
 -16   3  11        1.03       -5.23     31.02 o
 -15   3  11        5.02       11.50     24.88 o
 -14   3  11       27.08       41.71     21.23 o
 -13   3  11      226.30      266.06     32.51 o
 -12   3  11      104.44      123.04     19.38 o
 -11   3  11       23.88       22.52     13.86 o
 -10   3  11      225.63      198.33     27.47 o
  -9   3  11      215.41      182.30     19.59 o
  -8   3  11     1549.62     1606.69     50.36 o
  -7   3  11      167.08      173.36     17.57 o
  -6   3  11       26.09       33.13      9.74 o
  -5   3  11        1.69        4.87      7.16 o
  -4   3  11      143.59      135.54     12.25 o
  -3   3  11      371.65      340.41     19.14 o
  -2   3  11       19.86       25.34      8.66 o
  -1   3  11      327.85      334.34     21.03 o
   0   3  11        1.29       -2.55      8.14 o
   1   3  11      800.81      813.94     34.16 o
   2   3  11     1167.82     1203.58     37.83 o
   3   3  11      375.20      328.16     23.99 o
   4   3  11       36.21       15.10     13.48 o
   5   3  11        0.11       -0.79     13.75 o
   6   3  11       12.50       27.40     16.53 o
   7   3  11       99.23      113.42     40.11 o
   8   3  11       14.22        4.28     22.85 o
   9   3  11      464.74      469.65     42.81 o
  10   3  11      442.63      475.80     83.35 o
  11   3  11       29.36       20.48     24.88 o
 -16   4  11       24.65       39.06     33.85 o
 -15   4  11      221.98      198.25     42.09 o
 -14   4  11      289.19      317.61     55.92 o
 -13   4  11       26.19       28.48     21.40 o
 -12   4  11       68.60       38.12     17.01 o
 -11   4  11      161.00      157.24     25.72 o
 -10   4  11      271.08      214.81     22.29 o
  -9   4  11      497.22      527.94     45.19 o
  -8   4  11      279.48      290.24     22.79 o
  -7   4  11      639.41      681.67     36.04 o
  -6   4  11       65.98       58.97     12.38 o
  -5   4  11     1242.82     1196.38     39.38 o
  -4   4  11      167.10      209.02     15.37 o
  -3   4  11      186.44      169.73     14.48 o
  -2   4  11     1631.59     1626.66     48.19 o
  -1   4  11      142.04      106.78     12.92 o
   0   4  11       13.55        2.93      8.79 o
   1   4  11        2.13       10.28     10.47 o
   2   4  11      422.24      408.81     29.86 o
   3   4  11     3012.11     3252.58    100.79 o
   4   4  11      190.82      284.71     34.39 o
   5   4  11      451.56      419.41     33.57 o
   6   4  11       67.32       51.01     22.51 o
   7   4  11     1063.48     1075.48     57.15 o
   8   4  11      199.82      209.49     30.33 o
   9   4  11       55.46       65.16     24.09 o
  10   4  11      509.63      577.67     77.27 o
  11   4  11      323.46      311.13     62.61 o
 -16   5  11       10.09       31.26     34.20 o
 -15   5  11        7.17       -9.99     28.50 o
 -14   5  11      169.56      133.85     33.21 o
 -13   5  11       14.64       13.20     20.42 o
 -12   5  11      457.71      570.58    106.45 o
 -11   5  11      146.97      153.42     40.00 o
 -10   5  11       33.80       49.35     25.26 o
  -9   5  11        4.53       10.78     16.44 o
  -8   5  11       69.42       60.53     15.13 o
  -7   5  11      943.48      868.59     42.27 o
  -6   5  11       11.23        1.50      9.15 o
  -5   5  11       22.51       19.29      9.78 o
  -4   5  11     1006.58      950.76     37.13 o
  -3   5  11      120.15      108.56     19.91 o
  -2   5  11       71.02       58.33     15.47 o
  -1   5  11        6.38        3.25      8.67 o
   0   5  11     1978.13     2010.50     58.15 o
   1   5  11       30.31       27.61     12.23 o
   2   5  11       33.98        8.72     10.54 o
   3   5  11     1896.27     1957.69     70.09 o
   4   5  11        0.08       -2.88     13.80 o
   5   5  11      778.97      876.41     58.79 o
   6   5  11      141.63      149.25     42.83 o
   7   5  11       14.95       24.80     18.23 o
   8   5  11      173.00      144.48     33.92 o
   9   5  11      109.40      118.38     28.71 o
  10   5  11       74.63       75.94     42.65 o
  11   5  11        6.68       14.28     30.13 o
 -15   6  11      251.03      268.81     46.28 o
 -14   6  11        2.50       15.88     22.15 o
 -13   6  11       80.00       84.82     26.42 o
 -12   6  11      167.00      177.74     35.82 o
 -11   6  11      560.09      554.63     66.54 o
 -10   6  11      590.84      583.14     53.79 o
  -9   6  11       19.86        6.31     19.23 o
  -8   6  11       31.88       51.88     22.32 o
  -7   6  11      104.56       89.19     19.42 o
  -6   6  11      109.36      129.92     21.15 o
  -5   6  11        8.78       -3.69     11.80 o
  -4   6  11      173.26      167.83     25.02 o
  -3   6  11       46.49       55.32     16.24 o
  -2   6  11     1153.90     1158.56     40.15 o
  -1   6  11       25.30       18.37     10.55 o
   0   6  11      449.88      477.35     29.72 o
   1   6  11      668.40      656.93     34.96 o
   2   6  11       66.84       65.86     16.77 o
   3   6  11        4.95       18.09     12.77 o
   4   6  11      100.48      129.13     26.57 o
   5   6  11      268.43      263.22     34.98 o
   6   6  11      261.36      354.61     42.35 o
   7   6  11       16.60       11.07     21.88 o
   8   6  11      289.69      386.88     47.72 o
   9   6  11      540.60      569.88     58.70 o
  10   6  11       12.24       -0.60     26.80 o
  11   6  11      272.01      306.29     49.78 o
 -15   7  11       60.47       78.57     32.97 o
 -14   7  11      148.49      252.25     45.02 o
 -13   7  11        9.30       22.48     27.72 o
 -12   7  11       35.89      -23.38     23.38 o
 -11   7  11       14.65       16.14     23.73 o
 -10   7  11      862.69     1012.49     67.47 o
  -9   7  11      194.95      115.65     29.82 o
  -8   7  11      353.45      411.07     42.74 o
  -7   7  11      186.32      163.79     28.20 o
  -6   7  11      522.15      512.85     72.28 o
  -5   7  11      190.61      110.86     23.16 o
  -4   7  11      166.59      108.78     21.02 o
  -3   7  11       42.23       34.08     16.17 o
  -2   7  11      477.88      485.39     75.90 o
  -1   7  11     1342.43     1346.30     49.71 o
   0   7  11        3.47        6.28     12.52 o
   1   7  11      469.92      533.67     35.07 o
   2   7  11      167.60      210.93     24.37 o
   3   7  11      106.66      105.83     21.06 o
   4   7  11       23.70        9.12     13.25 o
   5   7  11      333.01      268.11     36.14 o
   6   7  11      251.17      179.68     32.19 o
   7   7  11       35.99       10.16     21.57 o
   8   7  11        3.02        2.07     24.03 o
   9   7  11       49.84        4.26     26.74 o
  10   7  11        1.22      -16.86     27.77 o
 -15   8  11      121.52      164.55     41.46 o
 -14   8  11       39.96       20.67     25.01 o
 -13   8  11      120.57      179.23     39.86 o
 -12   8  11       64.64      135.65     35.46 o
 -11   8  11      125.68       91.84     30.55 o
 -10   8  11       40.95        9.55     21.85 o
  -9   8  11     1121.60     1070.76     85.91 o
  -8   8  11       43.40       49.22     23.31 o
  -7   8  11      671.51      595.65     49.76 o
  -6   8  11      436.61      451.90     90.84 o
  -5   8  11        8.41       -4.83     14.98 o
  -4   8  11        3.18        2.55     14.62 o
  -3   8  11      185.56      182.33     33.09 o
  -2   8  11     2137.67     2193.36    126.47 o
  -1   8  11       80.40       90.14     22.04 o
   0   8  11     5734.09     5996.31    197.97 o
   1   8  11      841.57      981.16     48.14 o
   2   8  11      569.20      569.50     38.29 o
   3   8  11      244.49      267.20     29.35 o
   4   8  11      187.96      160.96     30.55 o
   5   8  11        0.98       -7.09     18.13 o
   6   8  11        0.03        8.74     24.29 o
   7   8  11      238.97      206.34     36.85 o
   8   8  11       67.42       80.29     31.05 o
   9   8  11      234.56      244.03     58.71 o
  10   8  11      785.92      964.92    140.89 o
 -14   9  11       80.00       36.24     42.14 o
 -13   9  11        0.26       15.42     30.51 o
 -12   9  11       22.58        1.93     27.51 o
 -11   9  11      126.12      122.05     33.84 o
 -10   9  11        5.45       13.09     23.99 o
  -9   9  11      122.13       83.12     27.63 o
  -8   9  11       57.59       75.74     26.63 o
  -7   9  11      113.84       53.85     22.65 o
  -6   9  11       69.25       60.55     24.33 o
  -5   9  11      459.95      423.03     42.47 o
  -4   9  11     1564.52     1819.43     83.83 o
  -3   9  11      693.09      596.31     49.12 o
  -2   9  11      618.90      520.85     83.93 o
  -1   9  11        0.83       -5.48     15.11 o
   0   9  11       39.85       18.85     18.44 o
   1   9  11       31.55       22.33     19.57 o
   2   9  11        0.17       14.21     18.64 o
   3   9  11      326.93      301.86     36.84 o
   4   9  11        2.95       17.75     18.01 o
   5   9  11      329.45      270.06     31.57 o
   6   9  11       90.52       41.53     30.71 o
   7   9  11        2.07       -3.65     22.97 o
   8   9  11       17.08       12.49     26.54 o
   9   9  11       58.94      104.01     43.65 o
  10   9  11        2.02       -1.00     31.02 o
 -14  10  11      307.44      340.50     81.58 o
 -13  10  11       14.64        1.51     30.03 o
 -12  10  11      222.60      261.31     77.30 o
 -11  10  11      153.99      122.70     43.29 o
 -10  10  11       25.44       95.91     30.30 o
  -9  10  11      157.87      153.33     35.18 o
  -8  10  11        1.63        1.09     20.69 o
  -7  10  11       57.73       11.59     21.49 o
  -6  10  11      161.57      161.72     30.51 o
  -5  10  11       81.62       89.23     32.71 o
  -4  10  11      443.37      467.02     46.57 o
  -3  10  11      300.28      301.79     84.08 o
  -2  10  11       14.91        8.32     17.88 o
  -1  10  11      952.02      894.64     98.14 o
   0  10  11      140.29      120.88     27.13 o
   1  10  11       27.82       35.29     21.34 o
   2  10  11       10.53       -7.77     18.38 o
   3  10  11      228.08      172.88     31.85 o
   4  10  11        2.35       11.46     22.44 o
   5  10  11        4.25       33.18     23.01 o
   6  10  11      111.61      130.49     68.34 o
   7  10  11        5.35      -25.05     34.45 o
   8  10  11      277.18      200.26     55.84 o
   9  10  11      139.74      241.35     73.18 o
 -13  11  11        5.15        6.34     33.25 o
 -12  11  11        0.04      -25.93     28.09 o
 -11  11  11       59.21       93.44     33.48 o
 -10  11  11       49.93       63.59     30.07 o
  -9  11  11       28.66       55.06     26.95 o
  -8  11  11       24.21       39.93     25.81 o
  -7  11  11       74.68       91.46     45.01 o
  -6  11  11      152.55      152.45     31.97 o
  -5  11  11      271.08      330.65     62.40 o
  -4  11  11      149.92      171.96     31.44 o
  -3  11  11      687.83      790.44     62.27 o
  -2  11  11        9.14       19.22     21.29 o
  -1  11  11      217.91      228.07     34.62 o
   0  11  11        4.02        5.88     20.50 o
   1  11  11       48.66       21.42     22.11 o
   2  11  11       18.65       19.17     21.92 o
   3  11  11      122.82       65.70     42.59 o
   4  11  11       51.29      117.35     30.70 o
   5  11  11       35.38       17.46     23.41 o
   6  11  11       29.89        9.95     31.59 o
   7  11  11      211.47      190.98     50.37 o
   8  11  11       99.56       37.11     47.50 o
 -12  12  11        5.96       30.70     33.42 o
 -11  12  11      145.14      118.91     37.61 o
 -10  12  11       26.19        9.11     26.36 o
  -9  12  11        0.05      -22.10     22.10 o
  -8  12  11       45.80       72.43     28.30 o
  -7  12  11      199.80      205.20     37.59 o
  -6  12  11       46.85       62.67     25.90 o
  -5  12  11       80.61       81.20     28.49 o
  -4  12  11       62.96       74.86     27.56 o
  -3  12  11        0.75       14.66     21.05 o
  -2  12  11      298.16      327.50     42.38 o
  -1  12  11      105.97      156.48     41.46 o
   0  12  11        5.79       -5.42     22.29 o
   1  12  11      281.76      312.55     47.76 o
   2  12  11      520.35      549.04     54.17 o
   3  12  11      311.64      329.01     43.86 o
   4  12  11      300.69      298.49     44.41 o
   5  12  11       94.23       51.46     30.02 o
   6  12  11       35.43       15.19     34.57 o
   7  12  11       35.89       48.29     37.89 o
   8  12  11      106.88      102.22     62.99 o
 -12  13  11       38.76       19.53     35.36 o
 -11  13  11       12.55      -11.02     31.83 o
 -10  13  11        3.30       37.04     31.33 o
  -9  13  11       14.21        6.27     28.49 o
  -8  13  11      114.46       83.70     30.04 o
  -7  13  11       97.94       72.86     30.20 o
  -6  13  11        0.08        3.43     23.80 o
  -5  13  11        4.79        2.51     22.76 o
  -4  13  11      651.81      710.66     62.39 o
  -3  13  11       45.48       35.47     25.31 o
  -2  13  11       37.96       39.39     25.61 o
  -1  13  11       24.52       52.96     26.46 o
   0  13  11      326.52      417.65     75.81 o
   1  13  11       95.58       60.36     27.37 o
   2  13  11      191.38      144.53     33.42 o
   3  13  11       70.40       80.88     31.29 o
   4  13  11      104.20       84.10     32.84 o
   5  13  11       24.99       72.08     32.71 o
   6  13  11        3.96       -8.71     48.58 o
   7  13  11       17.02        6.66     52.28 o
 -11  14  11       23.62       32.68     35.74 o
 -10  14  11       14.18       24.16     32.99 o
  -9  14  11       68.88       47.70     32.17 o
  -8  14  11      103.69       87.78     33.46 o
  -7  14  11      197.02      212.78     42.90 o
  -6  14  11       30.79       19.20     27.40 o
  -5  14  11      362.73      355.30     53.50 o
  -4  14  11       41.00       73.34     32.21 o
  -3  14  11       16.25       44.24     29.32 o
  -2  14  11       18.62       30.52     27.13 o
  -1  14  11        6.10        1.22     24.27 o
   0  14  11      331.11      420.53     73.12 o
   1  14  11      287.93      289.25    108.83 o
   2  14  11      220.48      256.46     42.05 o
   3  14  11       16.73       19.28     27.90 o
   4  14  11      378.20      405.26    138.58 o
   5  14  11        0.00       28.16     38.96 o
   6  14  11       65.11      103.70     64.58 o
 -10  15  11       14.15      -30.33     30.33 o
  -9  15  11       81.89       87.97     47.39 o
  -8  15  11       24.54       45.52     34.54 o
  -7  15  11       19.92       47.59     33.11 o
  -6  15  11        4.01       39.68     33.76 o
  -5  15  11      525.05      515.28     59.56 o
  -4  15  11        0.20       14.85     27.06 o
  -3  15  11      377.52      292.08     46.95 o
  -2  15  11        6.15       -9.99     26.73 o
  -1  15  11       16.61       46.09     29.39 o
   0  15  11       40.04       28.13     57.43 o
   1  15  11      351.15      373.42     64.81 o
   2  15  11       16.44       12.26     35.11 o
   3  15  11        0.88       37.55     38.64 o
   4  15  11      150.52      197.80     53.24 o
   5  15  11      152.94      116.51     47.43 o
  -8  16  11       37.67       20.61     45.21 o
  -7  16  11      143.15      136.07     41.46 o
  -6  16  11       36.27       74.03     36.69 o
  -5  16  11      819.63      937.94     80.03 o
  -4  16  11       44.55       20.00     32.58 o
  -3  16  11      144.57      162.88     93.60 o
  -2  16  11      283.20      344.84    159.26 o
  -1  16  11       20.53       25.88     38.82 o
   0  16  11       96.42      116.78     48.58 o
   1  16  11        0.04        8.54     35.62 o
   2  16  11       54.52       64.83     41.29 o
   3  16  11       36.32       26.54     41.02 o
  -6  17  11        0.93       26.75     60.17 o
  -5  17  11       80.18       50.05     44.18 o
  -4  17  11      410.75      530.51     81.67 o
  -3  17  11        0.10       18.98     38.04 o
  -2  17  11       36.84      140.68     50.67 o
  -1  17  11        9.46       -0.84     38.05 o
   0  17  11       55.39       42.35     41.88 o
   1  17  11        0.03       -2.25     37.46 o
 -16   0  12       14.56        0.31     38.86 o
 -14   0  12      107.14       91.25     26.39 o
 -12   0  12      524.92      584.96     62.76 o
 -10   0  12       89.68       70.75     18.56 o
  -8   0  12      310.80      289.27     32.14 o
  -6   0  12      390.37      374.66     23.89 o
  -4   0  12       92.23       76.36     13.62 o
  -2   0  12     2174.97     2067.32     67.38 o
   0   0  12      506.22      521.17     62.22 o
   2   0  12      370.97      389.08     47.16 o
   4   0  12        0.15       -4.93     20.42 o
   6   0  12       20.90       27.12     24.07 o
   8   0  12       33.82       33.60     42.28 o
  10   0  12      466.14      618.57     74.90 o
 -16   1  12       75.10       50.85     27.01 o
 -15   1  12      343.19      387.41     33.97 o
 -14   1  12       16.39       57.22     19.65 o
 -13   1  12       51.75       52.82     16.99 o
 -12   1  12        0.18       -2.72     11.88 o
 -11   1  12        2.43       19.64     12.16 o
 -10   1  12      129.17      172.73     17.55 o
  -9   1  12       27.03       19.11     11.91 o
  -8   1  12      158.47      140.47     14.36 o
  -7   1  12      117.71       86.90     10.12 o
  -6   1  12      656.65      643.13     23.80 o
  -5   1  12      601.79      565.34     24.36 o
  -4   1  12     3299.23     3358.65     67.83 o
  -3   1  12      605.05      573.17     22.67 o
  -2   1  12      922.74      905.25     32.98 o
  -1   1  12      307.06      353.12     20.57 o
   0   1  12      248.93      244.98     17.32 o
   1   1  12      516.14      447.44     22.51 o
   2   1  12      272.20      253.93     20.02 o
   3   1  12      925.78      890.77     45.81 o
   4   1  12      197.76      208.17     24.74 o
   5   1  12       56.76       37.03     16.99 o
   6   1  12       26.82       47.09     18.61 o
   7   1  12       84.21      111.10     31.40 o
   8   1  12      505.66      559.72     64.07 o
   9   1  12      419.49      566.71     70.79 o
  10   1  12        9.13       15.15     23.68 o
  11   1  12       20.36        9.02     26.92 o
 -16   2  12       38.85       86.15     36.77 o
 -15   2  12       20.95       51.90     23.31 o
 -14   2  12       67.04       70.12     20.48 o
 -13   2  12      196.44      262.63     27.10 o
 -12   2  12       22.01       18.50     14.88 o
 -11   2  12        0.48       21.96     13.46 o
 -10   2  12      400.92      368.45     29.81 o
  -9   2  12      376.74      355.13     30.39 o
  -8   2  12       20.48       19.77     15.74 o
  -7   2  12      154.73      134.77     16.69 o
  -6   2  12      225.47      235.44     17.27 o
  -5   2  12       14.29       16.97      7.85 o
  -4   2  12       39.50       29.39      8.21 o
  -3   2  12      572.84      514.11     23.19 o
  -2   2  12     1603.02     1775.03     47.17 o
  -1   2  12     2303.51     2364.43     58.73 o
   0   2  12      365.22      336.77     22.99 o
   1   2  12       48.49       50.53     12.60 o
   2   2  12     1252.57     1281.24     45.26 o
   3   2  12       79.58      106.17     20.68 o
   4   2  12     1571.63     1675.30     66.59 o
   5   2  12        3.93       10.56     15.87 o
   6   2  12        3.49       17.43     18.54 o
   7   2  12      474.62      629.35     55.32 o
   8   2  12      203.94      266.00     33.67 o
   9   2  12        7.01        3.14     21.99 o
  10   2  12      167.46      108.31     34.77 o
  11   2  12      194.99      221.05     41.77 o
 -16   3  12       56.61       37.86     34.99 o
 -15   3  12      305.27      447.04     46.34 o
 -14   3  12        0.46      -17.27     20.80 o
 -13   3  12       76.81       65.22     26.34 o
 -12   3  12      118.38      145.24     21.02 o
 -11   3  12       33.64       48.36     17.66 o
 -10   3  12       65.66       28.89     16.90 o
  -9   3  12       49.39       46.11     14.66 o
  -8   3  12      168.15       99.20     15.40 o
  -7   3  12      234.16      228.30     19.91 o
  -6   3  12      369.20      355.01     23.22 o
  -5   3  12     1190.61     1205.29     46.65 o
  -4   3  12     1219.37     1232.66     37.11 o
  -3   3  12      231.96      156.85     17.93 o
  -2   3  12        0.23        1.67      8.04 o
  -1   3  12       29.47       25.24     10.49 o
   0   3  12      774.89      779.59     38.02 o
   1   3  12      300.47      267.41     21.55 o
   2   3  12     1895.74     1997.62     69.95 o
   3   3  12      499.67      471.24     33.14 o
   4   3  12        8.95       -2.51     16.08 o
   5   3  12      187.88      211.00     32.32 o
   6   3  12      144.60      112.92     35.86 o
   7   3  12      100.17       72.45     22.38 o
   8   3  12        0.66        2.67     18.87 o
   9   3  12      241.10      359.67     40.25 o
  10   3  12       10.07        3.10     24.96 o
  11   3  12       34.06       26.18     27.86 o
 -16   4  12      276.37      320.63     65.42 o
 -15   4  12      260.52      346.32     42.78 o
 -14   4  12       69.39      122.93     29.03 o
 -13   4  12       35.15       43.16     23.21 o
 -12   4  12      233.18      288.03     33.97 o
 -11   4  12      336.34      338.36     41.65 o
 -10   4  12      232.64      195.19     22.32 o
  -9   4  12      621.22      659.35     34.34 o
  -8   4  12     1341.45     1188.98     61.73 o
  -7   4  12      141.42      105.05     18.21 o
  -6   4  12        8.20       18.64     10.61 o
  -5   4  12        0.17        3.93      9.39 o
  -4   4  12       96.06       99.70     12.47 o
  -3   4  12      476.56      470.13     23.20 o
  -2   4  12        9.76       22.67      9.18 o
  -1   4  12      281.87      251.54     18.51 o
   0   4  12      452.60      455.33     42.94 o
   1   4  12      604.24      616.70     33.84 o
   2   4  12     2866.22     2806.78     90.76 o
   3   4  12       28.97       26.41     15.11 o
   4   4  12     1374.58     1405.02     96.77 o
   5   4  12       95.11       74.21     33.13 o
   6   4  12       18.92        7.60     20.71 o
   7   4  12      156.44      167.22     34.19 o
   8   4  12       87.34       81.70     29.49 o
   9   4  12      316.53      357.76     93.57 o
  10   4  12        0.45       24.85     28.15 o
  11   4  12       58.47       64.60     35.99 o
 -15   5  12      178.36      208.98     37.11 o
 -14   5  12      104.77       66.85     26.36 o
 -13   5  12       25.45       14.58     21.93 o
 -12   5  12       22.99       14.06     24.67 o
 -11   5  12        2.20        5.46     22.22 o
 -10   5  12       62.98       59.35     23.88 o
  -9   5  12      927.34     1098.74     58.13 o
  -8   5  12       77.05       67.67     25.14 o
  -7   5  12       75.87       78.33     18.74 o
  -6   5  12     1229.23     1189.60     42.74 o
  -5   5  12        6.01        4.63      9.19 o
  -4   5  12       46.84       33.93     11.00 o
  -3   5  12      108.98       93.02     14.30 o
  -2   5  12      629.26      626.92     29.84 o
  -1   5  12       38.53       38.87     12.52 o
   0   5  12      138.55      143.48     18.91 o
   1   5  12       43.84       38.76     14.58 o
   2   5  12      284.90      281.36     29.99 o
   3   5  12       21.30        8.59     14.16 o
   4   5  12      155.80      154.80     27.02 o
   5   5  12      155.08      196.61     64.28 o
   6   5  12       52.21       31.28     23.25 o
   7   5  12       98.35       74.28     28.26 o
   8   5  12       12.19       16.05     25.68 o
   9   5  12      138.63       96.10     37.85 o
  10   5  12        0.51      -21.73     27.25 o
 -15   6  12      243.67      242.54     38.81 o
 -14   6  12       38.14       36.50     25.70 o
 -13   6  12       90.96      120.26     34.79 o
 -12   6  12        0.05        5.47     23.96 o
 -11   6  12        8.63        9.06     22.48 o
 -10   6  12      461.96      605.26     98.67 o
  -9   6  12      292.09      237.64     34.83 o
  -8   6  12      477.29      530.05     46.73 o
  -7   6  12      195.12      185.87     26.17 o
  -6   6  12      111.05       97.34     29.50 o
  -5   6  12     1480.91     1409.10     60.68 o
  -4   6  12      133.54      131.70     17.61 o
  -3   6  12      262.16      189.58     20.04 o
  -2   6  12     2752.42     2901.34     84.21 o
  -1   6  12     3866.66     3749.23     94.94 o
   0   6  12     2018.73     1924.02     94.54 o
   1   6  12        0.24        4.59     12.92 o
   2   6  12     2907.58     3174.42    101.89 o
   3   6  12      221.60      183.78     23.86 o
   4   6  12      149.20      152.59     29.79 o
   5   6  12      389.03      407.06     64.26 o
   6   6  12      263.31      230.43     43.22 o
   7   6  12      133.67      124.40     32.14 o
   8   6  12      108.97       71.14     29.38 o
   9   6  12       65.63      -15.47     27.44 o
  10   6  12       84.13       90.55     36.08 o
 -15   7  12        8.31      -26.37     26.37 o
 -14   7  12        2.21        8.18     23.47 o
 -13   7  12       82.81       78.14     33.14 o
 -12   7  12      260.13      356.54     48.71 o
 -11   7  12      160.60      159.79     33.82 o
 -10   7  12       10.57       -2.26     22.75 o
  -9   7  12       61.15       70.53     25.92 o
  -8   7  12      555.47      633.38     52.47 o
  -7   7  12       61.42       73.01     22.84 o
  -6   7  12       44.44       16.63     21.13 o
  -5   7  12      461.56      449.27     42.43 o
  -4   7  12      634.01      628.12     47.94 o
  -3   7  12       31.29       25.41     21.79 o
  -2   7  12       28.08        1.32     15.99 o
  -1   7  12     1006.28     1115.23     50.46 o
   0   7  12      400.60      393.34     43.50 o
   1   7  12       29.14       34.28     22.68 o
   2   7  12      211.44      204.02     58.06 o
   3   7  12       52.64       34.98     16.82 o
   4   7  12       24.60       26.01     17.31 o
   5   7  12      277.09      246.88     36.75 o
   6   7  12       77.51      102.15     43.31 o
   7   7  12        0.19       13.27     22.83 o
   8   7  12       14.36       13.42     26.58 o
   9   7  12       30.83       56.99     33.46 o
  10   7  12       61.32      108.42     38.56 o
 -14   8  12        5.22       -0.35     30.97 o
 -13   8  12       33.86       27.52     34.59 o
 -12   8  12        0.01       -7.18     25.44 o
 -11   8  12      205.48      189.56     43.74 o
 -10   8  12       52.50       46.92     26.31 o
  -9   8  12      255.00      180.44     33.56 o
  -8   8  12       30.63       34.45     21.93 o
  -7   8  12       21.03       22.22     21.68 o
  -6   8  12       74.61       73.40     23.88 o
  -5   8  12       95.80       81.21     25.07 o
  -4   8  12     1314.78     1308.74     70.58 o
  -3   8  12      163.12      147.24     27.30 o
  -2   8  12      354.88      331.66     37.35 o
  -1   8  12        0.11       15.58     17.22 o
   0   8  12      905.68      910.18     58.33 o
   1   8  12      346.89      273.41     35.05 o
   2   8  12      149.58      131.97     22.43 o
   3   8  12       33.32       30.04     17.53 o
   4   8  12        1.84       -6.12     15.65 o
   5   8  12       59.96        8.70     20.41 o
   6   8  12       13.68        4.19     21.62 o
   7   8  12      493.14      657.91     68.84 o
   8   8  12      183.67      123.92     33.77 o
   9   8  12       78.74       14.67     30.04 o
 -14   9  12        0.87      -15.20     33.22 o
 -13   9  12      104.67      195.16     42.15 o
 -12   9  12       10.72       12.63     27.61 o
 -11   9  12        0.53       16.29     25.54 o
 -10   9  12      550.50      627.51    120.07 o
  -9   9  12      201.05      181.18     39.74 o
  -8   9  12      453.20      525.07     54.20 o
  -7   9  12     1012.16     1087.04    121.52 o
  -6   9  12        1.31        6.56     18.81 o
  -5   9  12       53.24       28.39     19.91 o
  -4   9  12      164.39      169.65     30.82 o
  -3   9  12      262.96      228.64     33.16 o
  -2   9  12       78.84       82.37     23.92 o
  -1   9  12      333.13      335.62     39.87 o
   0   9  12       11.28        1.14     17.91 o
   1   9  12      129.35       99.83     25.44 o
   2   9  12       16.69       12.86     19.70 o
   3   9  12       48.63      109.29     28.43 o
   4   9  12       26.30       25.24     21.33 o
   5   9  12      516.55      403.10     59.61 o
   6   9  12      281.47      144.07    106.77 o
   7   9  12       20.10       31.10     28.22 o
   8   9  12        3.14       -7.32     27.29 o
   9   9  12        0.05      -33.01     33.01 o
 -13  10  12        0.63      -19.38     31.00 o
 -12  10  12      107.14      115.73     37.08 o
 -11  10  12       88.06      129.23     35.30 o
 -10  10  12       27.27       37.09     33.08 o
  -9  10  12      682.14      728.21     61.88 o
  -8  10  12       26.39       61.20     26.65 o
  -7  10  12       23.87       25.62     22.07 o
  -6  10  12      205.92      181.62     37.67 o
  -5  10  12      713.24      625.30     53.88 o
  -4  10  12       21.40       11.32     18.08 o
  -3  10  12      382.42      346.17     43.69 o
  -2  10  12        0.74       -2.65     18.66 o
  -1  10  12       74.35       94.40     26.23 o
   0  10  12       84.08       70.62     32.59 o
   1  10  12      660.89      609.32     52.74 o
   2  10  12      228.84      284.03     79.85 o
   3  10  12      209.80      219.62     34.95 o
   4  10  12      178.58      234.79     47.96 o
   5  10  12        5.28       19.92     36.79 o
   6  10  12      363.20      473.84    111.53 o
   7  10  12        4.49       31.64     33.59 o
   8  10  12      528.05      658.27     81.13 o
 -13  11  12       21.79       62.09     38.07 o
 -12  11  12      147.74      216.01     45.53 o
 -11  11  12       46.96       89.47     35.16 o
 -10  11  12       76.28       49.24     31.10 o
  -9  11  12      249.35      233.30     72.57 o
  -8  11  12      201.56      287.32     42.88 o
  -7  11  12       99.81       33.68     25.84 o
  -6  11  12      676.73      776.97    119.43 o
  -5  11  12      279.77      201.04     40.11 o
  -4  11  12       75.52       80.48     27.12 o
  -3  11  12       77.93       52.59     24.24 o
  -2  11  12      160.69      156.27     31.82 o
  -1  11  12        8.41       25.86     20.90 o
   0  11  12       12.86       -2.10     20.21 o
   1  11  12        4.89      -18.32     18.32 o
   2  11  12        9.48        0.48     21.30 o
   3  11  12      447.45      489.78    129.35 o
   4  11  12      233.07      240.38     43.52 o
   5  11  12       46.30      106.95     40.00 o
   6  11  12      627.57      855.64     87.47 o
   7  11  12       35.99       79.45     40.43 o
   8  11  12       22.24      -11.98     34.82 o
 -12  12  12        1.80        9.56     35.79 o
 -11  12  12       24.30       38.27     33.13 o
 -10  12  12      104.26      115.69     37.25 o
  -9  12  12      281.36      307.04     45.81 o
  -8  12  12       34.74       76.69     31.62 o
  -7  12  12       86.93      116.59     33.50 o
  -6  12  12        7.26       19.34     24.57 o
  -5  12  12       20.21       34.53     24.94 o
  -4  12  12       12.66       24.42     24.45 o
  -3  12  12       11.03       -4.45     21.32 o
  -2  12  12      108.52      180.86     35.34 o
  -1  12  12      113.68       53.31     32.52 o
   0  12  12       11.29       26.78     23.22 o
   1  12  12      811.83      927.61     87.04 o
   2  12  12      184.89      199.15     36.94 o
   3  12  12      495.87      507.78     54.66 o
   4  12  12       40.86        2.83     26.85 o
   5  12  12        0.37      -16.23     30.09 o
   6  12  12       41.42        9.77     36.79 o
   7  12  12      630.24      662.03     83.58 o
 -11  13  12        0.53       26.21     33.69 o
 -10  13  12       13.60        0.64     34.82 o
  -9  13  12      338.48      389.46    112.86 o
  -8  13  12       10.06       -0.39     27.90 o
  -7  13  12      389.34      485.70     56.42 o
  -6  13  12       15.00       37.21     26.93 o
  -5  13  12        5.63      -23.09     23.66 o
  -4  13  12       23.67       39.25     27.89 o
  -3  13  12       43.43       18.66     24.72 o
  -2  13  12        2.42       27.66     24.17 o
  -1  13  12       33.70       26.87     25.81 o
   0  13  12        2.12       23.46     26.32 o
   1  13  12       95.35       59.15     28.85 o
   2  13  12        0.06        6.90     25.62 o
   3  13  12      105.80      111.18     34.13 o
   4  13  12      124.42       91.49     35.22 o
   5  13  12      347.38      349.96     82.86 o
   6  13  12       11.31        8.03     52.22 o
 -10  14  12       72.43       69.77     36.63 o
  -9  14  12       15.80       47.43     33.92 o
  -8  14  12       25.33       48.45     32.23 o
  -7  14  12        0.32      -22.01     26.20 o
  -6  14  12      203.28      252.43     45.01 o
  -5  14  12       60.35        9.73     26.85 o
  -4  14  12      310.35      290.49     45.36 o
  -3  14  12      162.35      228.67     54.86 o
  -2  14  12        0.83       10.27     23.86 o
  -1  14  12       35.41       19.08     29.95 o
   0  14  12        3.96        3.03     29.69 o
   1  14  12       55.81       31.74     28.16 o
   2  14  12      361.97      398.21     50.06 o
   3  14  12       38.52        8.77     29.84 o
   4  14  12      189.53      130.35     45.32 o
   5  14  12       58.63       24.91     39.52 o
  -9  15  12        0.75       28.07     35.41 o
  -8  15  12       55.37      133.69     41.88 o
  -7  15  12      148.87      205.65     45.63 o
  -6  15  12       10.15      -16.23     28.94 o
  -5  15  12        0.06        9.66     28.98 o
  -4  15  12        1.00       -4.10     28.62 o
  -3  15  12       21.33        6.52     30.61 o
  -2  15  12        0.58       -5.24     28.37 o
  -1  15  12      220.98      234.75     45.17 o
   0  15  12       16.10       -3.02     28.56 o
   1  15  12      140.28      211.68     70.84 o
   2  15  12        0.03        2.75     37.51 o
   3  15  12       14.12       21.42     38.13 o
   4  15  12       35.28       83.90     48.32 o
  -7  16  12       13.50       36.20     36.21 o
  -6  16  12      180.71      157.60     43.45 o
  -5  16  12      106.04      135.95     41.52 o
  -4  16  12        0.20       36.97     34.58 o
  -3  16  12       55.91       42.13     36.81 o
  -2  16  12      116.01      135.48     50.66 o
  -1  16  12      208.29      252.98     59.01 o
   0  16  12       60.78       79.26     43.02 o
   1  16  12       51.43      -12.68     37.63 o
   2  16  12       21.38       35.60     42.30 o
  -4  17  12      207.10      376.08     72.35 o
  -3  17  12      299.02      420.10     74.54 o
  -2  17  12      100.16       54.43     45.44 o
  -1  17  12       25.27        6.36     65.72 o
 -15   0  13       59.98      138.19     44.15 o
 -13   0  13       70.75       21.72     29.33 o
 -11   0  13     1111.76     1128.64    153.79 o
  -9   0  13      764.34      849.44     66.81 o
  -7   0  13     1005.91     1095.41     57.44 o
  -5   0  13      281.43      304.85     26.31 o
  -3   0  13      399.72      392.27     41.65 o
  -1   0  13        4.31       18.12     16.58 o
   1   0  13       48.53       21.38     14.49 o
   3   0  13      142.54       85.03     27.21 o
   5   0  13       84.64      107.34     31.41 o
   7   0  13     1025.63     1102.14    226.68 o
   9   0  13        0.95        2.75     32.57 o
 -16   1  13        0.08      -27.91     30.90 o
 -15   1  13        0.59      -17.54     23.74 o
 -14   1  13       12.41       11.79     18.57 o
 -13   1  13      104.52      153.93     22.80 o
 -12   1  13      331.31      352.96     28.89 o
 -11   1  13      310.33      350.99     27.98 o
 -10   1  13      454.83      558.44     36.71 o
  -9   1  13        0.18        3.98     13.33 o
  -8   1  13      213.41      260.95     33.17 o
  -7   1  13      730.96      795.42     34.54 o
  -6   1  13     1114.14     1128.11     34.90 o
  -5   1  13        0.57        4.16      8.03 o
  -4   1  13      101.52       91.28     14.19 o
  -3   1  13        3.34       17.55      9.26 o
  -2   1  13      225.92      213.07     18.42 o
  -1   1  13        5.42        9.78     10.35 o
   0   1  13      638.88      652.96     31.70 o
   1   1  13      551.67      560.49     29.98 o
   2   1  13       12.34       25.66     14.60 o
   3   1  13     1252.41     1368.56     57.17 o
   4   1  13       10.73       -0.92     14.59 o
   5   1  13      264.09      320.96     31.97 o
   6   1  13       50.70       52.65     20.73 o
   7   1  13      291.99      285.24     37.48 o
   8   1  13       23.96       27.94     20.71 o
   9   1  13       31.08       33.53     24.33 o
  10   1  13      271.64      328.55     43.11 o
 -16   2  13       15.07       37.85     29.05 o
 -15   2  13       33.35       52.44     28.21 o
 -14   2  13      143.33      164.47     25.77 o
 -13   2  13      122.64      101.43     21.33 o
 -12   2  13       11.22        5.16     15.36 o
 -11   2  13      346.89      329.53     32.12 o
 -10   2  13       58.00       64.12     17.66 o
  -9   2  13       83.87       62.58     21.38 o
  -8   2  13       39.17       30.11     11.73 o
  -7   2  13       57.86       76.77     19.35 o
  -6   2  13        4.11       -3.77      9.17 o
  -5   2  13      207.41      165.66     16.09 o
  -4   2  13     2490.67     2602.02     64.06 o
  -3   2  13      477.29      437.56     28.63 o
  -2   2  13       38.90       28.30     11.76 o
  -1   2  13       16.44        4.11     10.90 o
   0   2  13       14.54       23.81     11.96 o
   1   2  13      183.87      249.18     22.03 o
   2   2  13      130.07      184.54     22.21 o
   3   2  13      105.81       93.33     26.22 o
   4   2  13      932.93      992.32     61.72 o
   5   2  13       33.96       54.98     27.87 o
   6   2  13      265.81      315.46     41.21 o
   7   2  13       65.59       68.78     27.83 o
   8   2  13     1481.02     1615.15     92.12 o
   9   2  13       16.63       31.64     30.20 o
  10   2  13        1.57       17.15     30.59 o
 -16   3  13       20.68       14.94     29.38 o
 -15   3  13       36.90       48.43     27.18 o
 -14   3  13       33.09       81.25     27.18 o
 -13   3  13       21.48       15.07     19.71 o
 -12   3  13       10.19       10.87     15.28 o
 -11   3  13      534.39      536.97     37.90 o
 -10   3  13        2.31      -13.72     14.00 o
  -9   3  13       96.47      113.75     19.32 o
  -8   3  13        4.66       -0.50     11.81 o
  -7   3  13      105.63       78.02     20.38 o
  -6   3  13      558.65      537.37     29.01 o
  -5   3  13      308.80      285.26     23.41 o
  -4   3  13       11.65        2.45      9.83 o
  -3   3  13      372.39      331.50     23.81 o
  -2   3  13      132.16       97.11     18.61 o
  -1   3  13       75.13       85.14     13.89 o
   0   3  13      129.53      158.42     18.83 o
   1   3  13      822.42      874.86     38.26 o
   2   3  13      245.40      201.71     31.62 o
   3   3  13      507.29      454.32     52.76 o
   4   3  13      375.47      371.02     40.83 o
   5   3  13      756.52      734.78     56.48 o
   6   3  13      553.17      608.73     54.21 o
   7   3  13        6.00      -11.68     22.03 o
   8   3  13        3.52       13.46     24.07 o
   9   3  13        1.86       -2.66     27.99 o
  10   3  13        2.78       10.05     30.39 o
 -15   4  13       15.84       13.56     26.54 o
 -14   4  13       14.73       11.99     23.48 o
 -13   4  13       15.15       34.31     23.14 o
 -12   4  13       28.31       -7.06     23.75 o
 -11   4  13       17.10       22.24     21.20 o
 -10   4  13      958.40     1032.42     83.06 o
  -9   4  13      168.81      145.16     19.76 o
  -8   4  13      945.70      952.09     40.69 o
  -7   4  13       81.28       69.26     14.91 o
  -6   4  13      434.72      415.45     26.39 o
  -5   4  13        9.14       -1.82      9.79 o
  -4   4  13       33.21       23.33     11.44 o
  -3   4  13      158.70      167.64     18.92 o
  -2   4  13      427.57      434.17     23.80 o
  -1   4  13        5.53       10.75     10.61 o
   0   4  13     1189.68     1201.75     50.74 o
   1   4  13        0.24       17.01     14.06 o
   2   4  13        0.10       22.91     14.74 o
   3   4  13     1773.59     1694.15     78.42 o
   4   4  13        6.77       14.98     19.64 o
   5   4  13        5.07       27.42     21.88 o
   6   4  13      104.15       72.57     33.86 o
   7   4  13      358.17      346.62    102.55 o
   8   4  13       19.69       39.54     28.04 o
   9   4  13        8.33       27.10     28.08 o
  10   4  13       15.63       -1.72     29.59 o
 -15   5  13       46.72       76.52     31.15 o
 -14   5  13       94.37      124.41     39.24 o
 -13   5  13      169.90      222.59     32.65 o
 -12   5  13      462.97      518.63     54.88 o
 -11   5  13     1196.42     1323.82     97.12 o
 -10   5  13      397.67      342.93     42.28 o
  -9   5  13      268.61      230.51     63.06 o
  -8   5  13      180.80      209.39     25.60 o
  -7   5  13     1049.46     1020.51     63.82 o
  -6   5  13       94.04       73.49     14.81 o
  -5   5  13       52.00       50.37     12.99 o
  -4   5  13     1977.52     1973.87     58.25 o
  -3   5  13      958.64      976.53     47.92 o
  -2   5  13       11.01       10.75     12.05 o
  -1   5  13      917.96      920.36     51.18 o
   0   5  13       10.63        5.43     12.76 o
   1   5  13      119.59       68.17     21.31 o
   2   5  13       57.03       34.22     22.90 o
   3   5  13      333.29      334.33     32.31 o
   4   5  13      159.21      136.23     28.55 o
   5   5  13       18.11        0.86     20.62 o
   6   5  13       12.48       27.45     23.82 o
   7   5  13      838.68      866.78     68.39 o
   8   5  13       81.28       93.29     32.84 o
   9   5  13      180.95      126.24     39.57 o
  10   5  13      223.32      203.55     44.87 o
 -15   6  13       13.82       13.80     28.05 o
 -14   6  13      170.62      122.06     35.83 o
 -13   6  13        5.94       27.98     29.31 o
 -12   6  13      223.58      294.11     43.27 o
 -11   6  13     1250.44     1373.83     81.73 o
 -10   6  13       99.70      122.35     30.17 o
  -9   6  13      169.69      150.38     32.82 o
  -8   6  13       76.95       89.53     35.32 o
  -7   6  13      702.17      631.05     89.73 o
  -6   6  13      289.84      233.95     32.70 o
  -5   6  13       37.79       32.74     21.92 o
  -4   6  13     1620.99     1685.16    125.92 o
  -3   6  13       16.33       24.82     13.29 o
  -2   6  13      540.52      541.01     35.68 o
  -1   6  13     4976.92     5243.52    150.32 o
   0   6  13     1953.30     1802.97     74.88 o
   1   6  13     4146.30     4174.42    126.78 o
   2   6  13       33.03       52.56     17.93 o
   3   6  13       61.49       38.19     17.13 o
   4   6  13      643.67      642.97     52.71 o
   5   6  13       42.47        9.27     22.08 o
   6   6  13       99.14       62.72     27.45 o
   7   6  13      225.64      238.76     40.46 o
   8   6  13      116.33      130.15     36.40 o
   9   6  13       65.35       22.29     32.08 o
 -15   7  13      141.90      165.08     37.55 o
 -14   7  13        8.81       -9.99     22.83 o
 -13   7  13       44.09      138.02     37.92 o
 -12   7  13      118.15      179.78     38.01 o
 -11   7  13      806.71      765.22     64.81 o
 -10   7  13      111.24      103.86     29.57 o
  -9   7  13       22.00       30.23     21.35 o
  -8   7  13        0.41       11.54     19.31 o
  -7   7  13      195.35      217.44     33.95 o
  -6   7  13      165.63      117.92     26.58 o
  -5   7  13      296.43      329.03     43.88 o
  -4   7  13     1194.25     1230.40     68.77 o
  -3   7  13       79.83       50.77     20.68 o
  -2   7  13       63.60      101.60     28.44 o
  -1   7  13      475.37      467.77     44.44 o
   0   7  13        2.11       -3.44     14.10 o
   1   7  13       94.87      154.34     23.28 o
   2   7  13       96.97       81.60     21.08 o
   3   7  13       10.85       18.62     16.84 o
   4   7  13      360.87      403.13     55.67 o
   5   7  13       20.57       52.90     25.18 o
   6   7  13        3.11       22.60     25.25 o
   7   7  13       25.75        3.43     26.22 o
   8   7  13       50.42       81.83     32.86 o
   9   7  13       32.70       29.75     34.36 o
 -14   8  13        9.53        3.66     34.72 o
 -13   8  13        0.09       23.20     31.00 o
 -12   8  13        0.02       -8.56     25.59 o
 -11   8  13      490.90      433.53     51.90 o
 -10   8  13       13.20       35.44     26.08 o
  -9   8  13       23.33       61.14     25.24 o
  -8   8  13        8.95        0.40     20.35 o
  -7   8  13       36.40       41.59     24.57 o
  -6   8  13      122.14      138.67     29.72 o
  -5   8  13      267.92      264.48     36.57 o
  -4   8  13      197.44      158.93     39.45 o
  -3   8  13       43.96       37.49     20.59 o
  -2   8  13      414.46      395.42     41.55 o
  -1   8  13      415.18      478.41     45.04 o
   0   8  13        3.64      -12.10     15.92 o
   1   8  13        0.26       16.88     19.58 o
   2   8  13       72.17        6.57     20.52 o
   3   8  13      166.88      127.68     30.40 o
   4   8  13        7.84       17.73     22.20 o
   5   8  13       68.77       23.93     23.59 o
   6   8  13       29.06       30.07     25.45 o
   7   8  13      353.54      353.32     48.46 o
   8   8  13       13.96       42.11     30.83 o
   9   8  13        2.57        1.62     31.24 o
 -14   9  13        7.50       29.83     33.86 o
 -13   9  13        0.98        9.86     33.10 o
 -12   9  13       10.58        8.83     30.12 o
 -11   9  13       19.70       28.95     40.73 o
 -10   9  13      139.68      135.88     48.31 o
  -9   9  13        0.30       -4.30     21.99 o
  -8   9  13       63.26       88.03     28.32 o
  -7   9  13       29.65       44.72     23.79 o
  -6   9  13       20.53        1.66     19.17 o
  -5   9  13        3.54       -7.81     16.34 o
  -4   9  13      365.89      402.15     44.28 o
  -3   9  13       26.79        6.56     20.26 o
  -2   9  13      175.05       91.49     42.84 o
  -1   9  13       76.03       38.34     28.53 o
   0   9  13      879.29      872.32     61.64 o
   1   9  13        0.51       -2.60     24.18 o
   2   9  13      744.84      754.20     58.22 o
   3   9  13        2.75       20.37     22.40 o
   4   9  13       35.30       51.39     31.09 o
   5   9  13        7.37        3.08     28.83 o
   6   9  13       10.34        3.97     30.11 o
   7   9  13       72.28      117.19     45.04 o
   8   9  13        6.17       30.82     38.96 o
 -13  10  13        0.07       28.61     35.12 o
 -12  10  13        0.92        7.68     30.02 o
 -11  10  13       16.04        9.07     28.54 o
 -10  10  13      150.73      133.47     35.75 o
  -9  10  13       73.12       22.19     27.52 o
  -8  10  13        6.28       29.63     24.36 o
  -7  10  13       45.33       34.00     25.16 o
  -6  10  13       53.49       92.72     28.69 o
  -5  10  13       70.99       57.46     26.08 o
  -4  10  13      212.06      177.78     33.23 o
  -3  10  13        0.20       17.29     22.10 o
  -2  10  13       96.24       84.95     31.20 o
  -1  10  13      461.24      537.30     60.71 o
   0  10  13       95.89       77.15     26.08 o
   1  10  13       14.41       22.04     23.66 o
   2  10  13        8.93       11.17     22.78 o
   3  10  13       31.60        4.20     23.49 o
   4  10  13        0.68       10.35     30.10 o
   5  10  13        1.73       -5.85     31.65 o
   6  10  13       69.84       68.38     38.49 o
   7  10  13       83.66       38.74     86.11 o
   8  10  13       62.45       58.74     41.98 o
 -12  11  13      156.60       66.25     60.10 o
 -11  11  13       46.55       40.92     32.55 o
 -10  11  13       33.19       16.00     30.26 o
  -9  11  13      155.75      171.36     59.05 o
  -8  11  13       22.78       18.61     26.23 o
  -7  11  13       39.98       34.54     26.61 o
  -6  11  13       10.63       -1.11     21.47 o
  -5  11  13      118.57      128.99     32.73 o
  -4  11  13       18.55      -11.31     19.85 o
  -3  11  13      474.91      676.71     58.92 o
  -2  11  13       27.33       19.71     23.20 o
  -1  11  13       42.98       44.07     25.01 o
   0  11  13      166.49      183.11     35.26 o
   1  11  13      203.45      201.46     41.66 o
   2  11  13       21.98       28.76     23.45 o
   3  11  13      405.45      453.27     51.37 o
   4  11  13        5.09       13.93     27.21 o
   5  11  13       70.09       85.06     41.19 o
   6  11  13      252.00      179.36     50.90 o
   7  11  13       81.44      150.88     51.49 o
 -12  12  13       31.34       49.15     36.91 o
 -11  12  13        2.15       36.37     33.81 o
 -10  12  13       90.28       49.26     34.50 o
  -9  12  13        1.74       14.17     29.47 o
  -8  12  13      101.55      109.19     35.24 o
  -7  12  13      137.35       67.60     32.37 o
  -6  12  13      309.13      292.76     44.61 o
  -5  12  13      187.03      166.41     36.86 o
  -4  12  13       48.28       41.05     26.87 o
  -3  12  13       14.12       -5.97     22.72 o
  -2  12  13      416.32      398.57     49.04 o
  -1  12  13       17.40       13.34     24.42 o
   0  12  13        1.61       21.43     24.49 o
   1  12  13        6.84       35.74     28.26 o
   2  12  13        0.19        7.41     25.56 o
   3  12  13        8.53       32.00     27.84 o
   4  12  13       11.67       15.38     28.46 o
   5  12  13       77.56       60.95     40.05 o
   6  12  13        0.65        0.68     38.33 o
 -11  13  13       36.75       17.89     57.02 o
 -10  13  13      121.72       86.06     36.76 o
  -9  13  13       13.46       -9.42     30.13 o
  -8  13  13        5.28       22.90     30.16 o
  -7  13  13       23.85      -11.47     25.75 o
  -6  13  13       54.46       46.10     30.51 o
  -5  13  13        0.90        6.58     26.90 o
  -4  13  13      431.90      553.03     59.44 o
  -3  13  13        0.55       36.10     34.67 o
  -2  13  13      171.61      264.96     43.66 o
  -1  13  13       11.80       18.19     26.97 o
   0  13  13       55.20       71.11     31.36 o
   1  13  13      139.94      158.42     36.53 o
   2  13  13      154.67      204.39     40.68 o
   3  13  13       13.14        9.21     32.40 o
   4  13  13        0.88       -6.73     27.57 o
   5  13  13       97.57      120.70     47.28 o
 -10  14  13        0.61       -4.31     33.12 o
  -9  14  13       21.42       13.77     32.48 o
  -8  14  13       21.89       -5.35     29.82 o
  -7  14  13       30.30       41.14     32.71 o
  -6  14  13        6.47       51.54     31.56 o
  -5  14  13       59.07        6.01     39.69 o
  -4  14  13        5.65       30.86     29.39 o
  -3  14  13       17.63       40.52     30.43 o
  -2  14  13       11.38       -1.12     27.13 o
  -1  14  13      336.18      397.53     52.60 o
   0  14  13      104.91      153.80     38.33 o
   1  14  13      108.78      108.73     35.55 o
   2  14  13       88.77       36.99     30.53 o
   3  14  13       93.67      136.89     39.74 o
   4  14  13       44.86      145.42     47.98 o
  -8  15  13        8.81       36.86     36.40 o
  -7  15  13        0.03      -15.15     28.47 o
  -6  15  13       83.86       13.90     32.60 o
  -5  15  13        0.15       -4.65     30.45 o
  -4  15  13      172.69      221.06     45.48 o
  -3  15  13       24.95       70.49     36.60 o
  -2  15  13      194.14      204.62     42.75 o
  -1  15  13        2.69      -12.06     29.15 o
   0  15  13       23.86       58.86     36.52 o
   1  15  13      126.04       96.83     44.83 o
   2  15  13       26.36       49.44     43.43 o
   3  15  13      127.50      181.14    148.38 o
  -6  16  13        0.04        3.17     34.86 o
  -5  16  13       15.08       23.47     33.80 o
  -4  16  13      126.43       72.60     37.76 o
  -3  16  13       16.58       -2.79     33.95 o
  -2  16  13        0.99        8.25     38.75 o
  -1  16  13        4.64       18.16     36.22 o
   0  16  13       20.52        3.99     38.55 o
   1  16  13       82.33      186.79     78.93 o
 -16   0  14        9.86       26.83     40.01 o
 -14   0  14      302.35      285.78     52.82 o
 -12   0  14      145.81      144.68     38.75 o
 -10   0  14       57.26       52.42     26.19 o
  -8   0  14        1.48       -9.37     17.51 o
  -6   0  14     1574.18     1626.15    103.07 o
  -4   0  14     1848.13     1879.58     80.22 o
  -2   0  14      833.75      767.44     57.66 o
   0   0  14      414.53      355.95     40.45 o
   2   0  14      293.63      345.17     67.83 o
   4   0  14       24.12       -8.41     22.78 o
   6   0  14       36.61       31.80     35.88 o
   8   0  14       17.62       36.44     34.21 o
  10   0  14      228.02      164.13     82.80 o
 -15   1  14       88.16      106.60     30.03 o
 -14   1  14       68.52       70.11     26.57 o
 -13   1  14       42.68       58.82     23.96 o
 -12   1  14      182.25      153.99     27.66 o
 -11   1  14        1.68        8.32     17.53 o
 -10   1  14        9.09       26.08     17.46 o
  -9   1  14      117.12      113.24     30.11 o
  -8   1  14       38.38       18.14     15.43 o
  -7   1  14        3.14       13.88     14.27 o
  -6   1  14      290.03      273.42     36.34 o
  -5   1  14        0.73       -6.23     11.38 o
  -4   1  14      225.49      249.81     21.10 o
  -3   1  14     1364.69     1368.76     50.24 o
  -2   1  14      142.96      117.00     19.07 o
  -1   1  14      162.38      155.29     21.09 o
   0   1  14      550.18      634.56     33.12 o
   1   1  14       35.51       30.84     13.34 o
   2   1  14     1105.00     1126.27    106.26 o
   3   1  14        0.79       -5.02     17.68 o
   4   1  14       32.30       21.00     22.14 o
   5   1  14       39.91       75.50     25.65 o
   6   1  14       61.26       24.35     24.72 o
   7   1  14       94.93      120.14     33.47 o
   8   1  14        0.58       36.36     28.80 o
   9   1  14      485.04      529.43     60.83 o
  10   1  14        4.88        1.49     40.59 o
 -15   2  14       28.52       65.57     41.26 o
 -14   2  14       70.86       26.04     28.14 o
 -13   2  14        0.96       21.77     19.79 o
 -12   2  14       39.84       33.31     16.98 o
 -11   2  14      239.88      268.53     31.55 o
 -10   2  14        0.39       -7.33     14.60 o
  -9   2  14       15.39       -1.96     13.63 o
  -8   2  14        0.63       10.39     12.73 o
  -7   2  14       57.56       19.02     15.36 o
  -6   2  14      171.98      117.97     23.24 o
  -5   2  14     1342.88     1380.28     71.05 o
  -4   2  14        0.28       -0.74     10.66 o
  -3   2  14      156.18      137.53     17.69 o
  -2   2  14       18.30       24.15     11.74 o
  -1   2  14      432.99      446.47     28.02 o
   0   2  14       23.32       21.12     18.43 o
   1   2  14     1474.80     1492.78     59.65 o
   2   2  14       34.35       14.56     15.79 o
   3   2  14        0.79       -4.71     17.48 o
   4   2  14        4.71       22.51     20.13 o
   5   2  14        3.10        3.97     21.36 o
   6   2  14        0.01       -9.14     21.66 o
   7   2  14       30.83       25.07     27.30 o
   8   2  14      442.33      462.72     55.56 o
   9   2  14       19.59       13.06     31.40 o
 -15   3  14       34.31       62.82     35.56 o
 -14   3  14       58.67       82.21     27.97 o
 -13   3  14       28.26       -3.43     18.39 o
 -12   3  14        0.18        3.83     17.37 o
 -11   3  14        0.38       17.18     17.38 o
 -10   3  14       15.57        7.67     19.67 o
  -9   3  14      306.54      321.11     29.02 o
  -8   3  14      268.05      278.74     25.04 o
  -7   3  14      257.97      271.55     23.50 o
  -6   3  14        1.59        4.08     11.15 o
  -5   3  14      724.04      814.31     35.71 o
  -4   3  14        0.74        6.72     10.66 o
  -3   3  14     1111.03     1132.08     46.08 o
  -2   3  14      163.84      178.30     30.54 o
  -1   3  14      515.30      612.12     32.80 o
   0   3  14       27.75       34.40     13.79 o
   1   3  14      137.26      177.23     24.23 o
   2   3  14       12.62       17.20     15.57 o
   3   3  14      267.64      238.87     33.12 o
   4   3  14        6.01      -17.71     17.71 o
   5   3  14       74.29       55.91     26.27 o
   6   3  14        2.18        5.95     23.33 o
   7   3  14       49.58       38.34     29.25 o
   8   3  14       35.44       28.36     27.98 o
   9   3  14       81.28       73.65     34.24 o
 -15   4  14       13.73       25.43     28.38 o
 -14   4  14       63.17       58.62     27.88 o
 -13   4  14        1.21       33.81     23.32 o
 -12   4  14      408.18      556.94     55.89 o
 -11   4  14       17.69       21.71     21.55 o
 -10   4  14       16.41       30.74     20.39 o
  -9   4  14       56.36       72.10     21.88 o
  -8   4  14       85.57       64.55     16.49 o
  -7   4  14      220.06      196.18     23.85 o
  -6   4  14      606.82      677.29     33.90 o
  -5   4  14        0.18        7.92     11.26 o
  -4   4  14      114.83       92.45     17.06 o
  -3   4  14      163.03      143.84     17.22 o
  -2   4  14      615.89      687.91     35.19 o
  -1   4  14       89.82      108.07     23.94 o
   0   4  14     2602.91     2674.92     78.51 o
   1   4  14      253.80      247.28     26.96 o
   2   4  14      112.51       89.14     19.95 o
   3   4  14     1035.96     1065.84     98.59 o
   4   4  14       57.34       48.93     23.13 o
   5   4  14        1.73       23.79     22.83 o
   6   4  14      215.48      165.92     45.40 o
   7   4  14      556.00      604.05     60.06 o
   8   4  14      122.74      107.95     35.15 o
   9   4  14        0.13       -0.26     31.02 o
 -15   5  14      135.40      167.61     35.73 o
 -14   5  14       47.22       74.34     30.63 o
 -13   5  14       61.68       64.77     25.86 o
 -12   5  14        9.65       43.19     29.66 o
 -11   5  14      103.20      102.77     31.75 o
 -10   5  14       83.15       89.31     27.40 o
  -9   5  14      197.57      181.63     33.01 o
  -8   5  14      267.56      216.09     29.11 o
  -7   5  14       28.00       41.28     18.69 o
  -6   5  14       39.00       23.01     17.10 o
  -5   5  14      375.61      376.37     27.69 o
  -4   5  14      265.53      261.55     29.77 o
  -3   5  14      485.89      487.91     30.80 o
  -2   5  14      459.42      477.25     36.87 o
  -1   5  14      277.19      285.60     28.44 o
   0   5  14        2.88        6.04     15.12 o
   1   5  14      186.02      106.47     44.97 o
   2   5  14       36.55       39.90     19.32 o
   3   5  14       27.67       31.07     20.88 o
   4   5  14       56.13       59.61     24.42 o
   5   5  14      667.73      809.90     62.81 o
   6   5  14      130.95      103.89     32.84 o
   7   5  14       46.48       68.47     44.63 o
   8   5  14       64.55       87.67     38.07 o
   9   5  14      174.07      100.80     39.08 o
 -15   6  14        7.47       -1.03     26.70 o
 -14   6  14       31.08       45.72     27.68 o
 -13   6  14       88.25       47.29     33.56 o
 -12   6  14       30.34       57.57     31.32 o
 -11   6  14        4.52       22.95     25.32 o
 -10   6  14      100.36       95.58     38.26 o
  -9   6  14      183.24      153.66     31.30 o
  -8   6  14      131.36      158.03     31.96 o
  -7   6  14       30.45       19.02     21.16 o
  -6   6  14        8.30       34.91     20.75 o
  -5   6  14      687.18      673.04     52.08 o
  -4   6  14      203.92      236.29     46.78 o
  -3   6  14       14.44      -15.08     15.08 o
  -2   6  14     1173.10     1234.99     55.47 o
  -1   6  14        0.44        6.17     14.01 o
   0   6  14      305.86      297.53     30.67 o
   1   6  14     1994.61     2083.53     77.54 o
   2   6  14       73.37      111.33     38.33 o
   3   6  14       14.70       20.27     20.05 o
   4   6  14       99.60       85.15     27.46 o
   5   6  14       29.65       43.53     25.56 o
   6   6  14        4.87       15.25     24.53 o
   7   6  14       12.96       13.32     27.33 o
   8   6  14      305.36      351.82     53.07 o
   9   6  14        0.03      -28.78     30.68 o
 -14   7  14       53.79       96.19     31.50 o
 -13   7  14       28.48       12.35     30.76 o
 -12   7  14      358.33      424.30     53.70 o
 -11   7  14       18.78       46.19     28.80 o
 -10   7  14      485.45      391.26     47.19 o
  -9   7  14       94.67      118.92     48.39 o
  -8   7  14       22.98       26.57     22.67 o
  -7   7  14       25.91       80.53     26.03 o
  -6   7  14      107.33       62.08     41.13 o
  -5   7  14      423.44      442.45     44.82 o
  -4   7  14       81.29       39.73     20.54 o
  -3   7  14       66.93       54.27     22.22 o
  -2   7  14      604.38      668.36     52.37 o
  -1   7  14       25.55        4.53     18.39 o
   0   7  14     1203.86     1323.69     72.39 o
   1   7  14       46.51       79.61     20.59 o
   2   7  14      127.93      154.23     24.99 o
   3   7  14      152.65      194.47     34.24 o
   4   7  14      138.34      196.48     33.73 o
   5   7  14       43.03       32.03     26.81 o
   6   7  14      178.58      218.61     56.02 o
   7   7  14       35.74       47.27     31.15 o
   8   7  14       23.00        8.70     30.93 o
 -14   8  14       17.95       -7.91     35.46 o
 -13   8  14       11.56      -13.38     29.22 o
 -12   8  14        2.20       -4.03     27.09 o
 -11   8  14       33.13       57.33     29.46 o
 -10   8  14        8.10       28.95     27.81 o
  -9   8  14      419.18      462.71    105.02 o
  -8   8  14      129.22       92.07     26.78 o
  -7   8  14       88.36      118.43     29.01 o
  -6   8  14        3.05       26.31     21.83 o
  -5   8  14       78.54       45.14     25.09 o
  -4   8  14       19.60       30.39     20.92 o
  -3   8  14      435.32      541.01     49.35 o
  -2   8  14      403.48      342.31     40.11 o
  -1   8  14        1.80        2.54     19.34 o
   0   8  14       29.12       75.62     25.26 o
   1   8  14      700.60      787.13     58.34 o
   2   8  14      452.75      439.87     46.50 o
   3   8  14      351.13      431.13     45.55 o
   4   8  14      606.58      716.56    148.07 o
   5   8  14       24.04        7.95     23.39 o
   6   8  14       70.74       10.21     27.85 o
   7   8  14      747.42      834.42     70.91 o
   8   8  14        2.46        3.06     31.70 o
 -13   9  14       95.25       75.14     35.99 o
 -12   9  14        1.98       -6.33     30.13 o
 -11   9  14      180.23      239.13     40.85 o
 -10   9  14      145.62      151.39     36.61 o
  -9   9  14      201.74      220.24     39.49 o
  -8   9  14      316.02      297.71     44.09 o
  -7   9  14      175.62      163.89     33.82 o
  -6   9  14       60.57       29.55     23.04 o
  -5   9  14      502.77      483.58     53.18 o
  -4   9  14       99.07      103.54     29.74 o
  -3   9  14       12.40       19.66     23.81 o
  -2   9  14       85.94       54.35     23.98 o
  -1   9  14        2.39        9.08     21.45 o
   0   9  14        1.84        3.97     20.55 o
   1   9  14       58.93       89.79     28.50 o
   2   9  14       61.34       42.81     26.19 o
   3   9  14      141.87      214.43     45.27 o
   4   9  14        4.79       -0.34     29.18 o
   5   9  14      145.99      138.18     42.46 o
   6   9  14        9.51       19.60     41.26 o
   7   9  14       39.22       36.96     38.89 o
 -13  10  14        8.21       -6.65     33.14 o
 -12  10  14       22.47       35.31     33.53 o
 -11  10  14        7.01      -23.39     27.55 o
 -10  10  14        0.48       -3.86     26.74 o
  -9  10  14        4.03        5.68     25.71 o
  -8  10  14      471.12      530.00     95.41 o
  -7  10  14      315.01      303.66     43.97 o
  -6  10  14      318.00      384.15     46.75 o
  -5  10  14        6.05      -19.98     19.98 o
  -4  10  14      146.58      106.78     63.42 o
  -3  10  14       35.06       40.54     24.64 o
  -2  10  14      111.18      138.90     30.95 o
  -1  10  14       50.24       43.98     24.15 o
   0  10  14        1.29       -4.38     20.14 o
   1  10  14       24.71      -11.80     21.47 o
   2  10  14      188.77      200.57     37.06 o
   3  10  14       35.19       74.41     29.89 o
   4  10  14      237.36       86.69     37.81 o
   5  10  14      142.91      106.41     42.44 o
   6  10  14       44.31       14.61     38.26 o
   7  10  14       58.48       58.30     43.70 o
 -12  11  14      179.45      270.26     50.51 o
 -11  11  14        4.17       11.23     30.78 o
 -10  11  14        0.35       -8.48     27.50 o
  -9  11  14        0.84       14.90     28.04 o
  -8  11  14        0.39       -3.58     25.91 o
  -7  11  14       51.93       35.13     27.36 o
  -6  11  14      507.59      556.46     77.74 o
  -5  11  14       51.54       28.92     25.08 o
  -4  11  14        3.91       19.07     23.53 o
  -3  11  14       24.34       38.53     25.45 o
  -2  11  14       77.64       10.35     31.61 o
  -1  11  14       20.13       18.47     24.37 o
   0  11  14      347.68      317.58     52.97 o
   1  11  14       74.99       93.23     31.12 o
   2  11  14      226.31      252.65     40.96 o
   3  11  14        0.00       11.78     27.12 o
   4  11  14      126.90      116.72     42.77 o
   5  11  14        0.66       21.37     37.36 o
   6  11  14      612.86      542.56     76.29 o
 -11  12  14      407.21      464.82     61.11 o
 -10  12  14       17.48       33.42     61.64 o
  -9  12  14      389.34      447.18     94.09 o
  -8  12  14      153.63      157.62     40.81 o
  -7  12  14       95.74      135.39     36.74 o
  -6  12  14       22.41       15.97     27.58 o
  -5  12  14       26.02       12.28     25.77 o
  -4  12  14       12.26       13.00     25.62 o
  -3  12  14      150.15       80.40     32.25 o
  -2  12  14       23.28       22.73     26.68 o
  -1  12  14       74.00       77.84     30.25 o
   0  12  14       11.69       -2.00     24.85 o
   1  12  14       66.96       81.63     32.67 o
   2  12  14        0.06      -15.04     26.36 o
   3  12  14       54.06       74.18     33.03 o
   4  12  14       22.65       32.48     36.98 o
   5  12  14       85.61       46.01     44.21 o
 -10  13  14       78.35       61.16     37.20 o
  -9  13  14       43.45       22.39     34.91 o
  -8  13  14       67.16       43.64     33.17 o
  -7  13  14      100.88       95.98     35.98 o
  -6  13  14        5.93       -1.87     27.74 o
  -5  13  14      216.47      263.38     44.79 o
  -4  13  14        5.53       12.50     28.50 o
  -3  13  14       46.41       77.98     36.78 o
  -2  13  14       63.95       36.66     31.87 o
  -1  13  14      111.86      104.93     34.66 o
   0  13  14      155.92       80.57     33.07 o
   1  13  14       84.01       73.88     34.24 o
   2  13  14        7.33       -8.01     28.56 o
   3  13  14       23.66       30.79     30.74 o
   4  13  14       82.46       90.81     48.49 o
  -9  14  14      118.22      112.93     43.21 o
  -8  14  14       38.05       35.49     34.08 o
  -7  14  14        0.82       18.86     49.63 o
  -6  14  14       52.54       68.96     34.55 o
  -5  14  14       14.46       -8.63     29.71 o
  -4  14  14       48.29       42.18     34.33 o
  -3  14  14       54.12       46.60     31.41 o
  -2  14  14      139.46      187.45     42.19 o
  -1  14  14        1.31       54.12     33.92 o
   0  14  14       12.12        7.65     29.10 o
   1  14  14        5.23       10.87     30.71 o
   2  14  14        3.85       -5.36     29.73 o
   3  14  14       54.18       48.60     39.47 o
  -7  15  14       88.48      109.41     50.36 o
  -6  15  14       49.65      100.54     38.98 o
  -5  15  14       84.59      131.95     40.27 o
  -4  15  14      106.71       68.89     37.58 o
  -3  15  14      105.07      101.46     37.59 o
  -2  15  14       24.90       29.43     32.33 o
  -1  15  14        1.20       12.49     32.11 o
   0  15  14        7.24       31.32     36.18 o
   1  15  14       14.18       28.15     48.89 o
  -3  16  14        3.02       25.82     36.87 o
 -15   0  15        2.52       -1.76     37.75 o
 -13   0  15      274.72      257.05    114.38 o
 -11   0  15       46.60       11.08     25.64 o
  -9   0  15      364.96      342.56     78.42 o
  -7   0  15        3.62       26.34     23.19 o
  -5   0  15      525.95      502.64     64.24 o
  -3   0  15      519.36      490.41     49.82 o
  -1   0  15      305.41      358.49     58.63 o
   1   0  15      439.32      446.14     75.86 o
   3   0  15     1313.47     1338.75    133.20 o
   5   0  15      140.44      134.51     57.18 o
   7   0  15       32.20       -5.69     47.04 o
   9   0  15       80.34      178.31     80.24 o
 -15   1  15       44.29       40.96     27.49 o
 -14   1  15       18.73        6.18     23.82 o
 -13   1  15        8.83       17.83     23.21 o
 -12   1  15        0.04        9.29     19.56 o
 -11   1  15       28.28       27.96     20.39 o
 -10   1  15      142.69       97.06     23.11 o
  -9   1  15      161.83      168.64     26.34 o
  -8   1  15      175.43      200.18     27.13 o
  -7   1  15       22.10       29.08     16.55 o
  -6   1  15      704.74      637.46     37.02 o
  -5   1  15      117.13       95.29     22.57 o
  -4   1  15       83.76       68.42     16.77 o
  -3   1  15       94.62       86.31     18.34 o
  -2   1  15        5.97       19.47     14.28 o
  -1   1  15      150.57      157.70     23.20 o
   0   1  15      118.96      148.81     27.40 o
   1   1  15       13.03        3.66     17.88 o
   2   1  15      107.27      172.36     35.94 o
   3   1  15       48.22       46.32     28.54 o
   4   1  15       16.76       40.12     29.31 o
   5   1  15      358.83      545.68    149.12 o
   6   1  15      617.48      927.93     89.93 o
   7   1  15      396.17      354.06     73.81 o
   8   1  15      126.13       34.10     39.41 o
   9   1  15       22.05        9.14     42.96 o
 -15   2  15        2.47       22.47     37.90 o
 -14   2  15       61.03       84.09     33.21 o
 -13   2  15       30.94        2.93     22.17 o
 -12   2  15        9.23       17.98     20.30 o
 -11   2  15      130.25      136.20     35.69 o
 -10   2  15        8.70       33.49     18.90 o
  -9   2  15      409.22      408.49     43.49 o
  -8   2  15      171.37      101.67     39.42 o
  -7   2  15      528.73      458.27     46.43 o
  -6   2  15       28.26       22.93     14.22 o
  -5   2  15      662.70      746.04     59.24 o
  -4   2  15      140.96      150.47     20.43 o
  -3   2  15      136.16      137.48     19.77 o
  -2   2  15       41.04       35.11     15.83 o
  -1   2  15        4.35       -4.09     13.49 o
   0   2  15      302.18      257.55     34.22 o
   1   2  15       19.53       36.83     16.87 o
   2   2  15      191.23      229.31     32.14 o
   3   2  15      172.33      119.32     30.21 o
   4   2  15      667.91      647.71     54.98 o
   5   2  15        0.39        4.00     22.18 o
   6   2  15      285.69      297.70     46.56 o
   7   2  15       42.06       11.80     27.38 o
   8   2  15      153.79      146.78     39.53 o
   9   2  15        0.23        4.82     32.43 o
 -15   3  15       13.60        8.02     43.28 o
 -14   3  15       40.08       41.99     40.38 o
 -13   3  15      144.79      169.93     38.17 o
 -12   3  15       89.29      120.08     32.64 o
 -11   3  15      313.19      330.99     66.32 o
 -10   3  15      241.32      344.66     38.08 o
  -9   3  15      199.86      254.46     28.05 o
  -8   3  15      995.68     1078.57     49.13 o
  -7   3  15      262.01      303.14     25.45 o
  -6   3  15      183.42      126.45     18.85 o
  -5   3  15      113.92      126.16     18.15 o
  -4   3  15        2.11        8.11     11.58 o
  -3   3  15      392.61      334.58     38.83 o
  -2   3  15       77.09       81.03     19.50 o
  -1   3  15      157.91      141.15     19.29 o
   0   3  15       59.31       31.94     16.09 o
   1   3  15       60.94       47.61     18.25 o
   2   3  15       43.25       52.67     22.33 o
   3   3  15      114.56       84.29     36.62 o
   4   3  15      254.31      364.49     55.15 o
   5   3  15       14.88        5.73     24.18 o
   6   3  15       73.34       83.54     30.34 o
   7   3  15       15.07       20.27     29.41 o
   8   3  15      286.70      244.70     46.56 o
   9   3  15      172.04      217.33     90.66 o
 -15   4  15        5.36       11.68     40.48 o
 -14   4  15       78.47      119.47     46.10 o
 -13   4  15        6.62       32.61     23.51 o
 -12   4  15        5.18       -3.58     25.55 o
 -11   4  15        5.90      -16.62     19.83 o
 -10   4  15       30.24       31.35     21.35 o
  -9   4  15       76.61       93.44     23.66 o
  -8   4  15      163.14      138.18     26.01 o
  -7   4  15       75.38      106.23     19.48 o
  -6   4  15        2.97        8.56     13.71 o
  -5   4  15      494.19      454.39     30.83 o
  -4   4  15        8.68       10.68     13.40 o
  -3   4  15      111.06       65.69     25.83 o
  -2   4  15        2.19       13.94     13.52 o
  -1   4  15      838.25      870.69     46.20 o
   0   4  15       14.68       31.80     14.33 o
   1   4  15       62.04       46.14     18.56 o
   2   4  15       69.61       52.14     24.41 o
   3   4  15     2269.87     2304.09    101.00 o
   4   4  15       13.33       -0.95     21.80 o
   5   4  15      767.93      883.08     71.86 o
   6   4  15        7.42      -21.55     21.55 o
   7   4  15       14.51       -1.41     27.56 o
   8   4  15      149.40      110.10     37.21 o
 -14   5  15        0.70      -13.37     22.78 o
 -13   5  15      213.82      191.43     34.41 o
 -12   5  15        1.15        8.48     30.32 o
 -11   5  15      272.17      325.14     79.48 o
 -10   5  15        0.02      -17.33     22.31 o
  -9   5  15      296.27      218.25     30.59 o
  -8   5  15      616.31      614.72     51.53 o
  -7   5  15        1.80       20.35     24.61 o
  -6   5  15     1447.41     1513.33     66.86 o
  -5   5  15       53.46       50.09     21.20 o
  -4   5  15      654.42      620.50     39.88 o
  -3   5  15      392.28      383.94     29.41 o
  -2   5  15       50.42       27.51     21.64 o
  -1   5  15     1246.40     1329.14     59.15 o
   0   5  15      272.28      238.71     36.65 o
   1   5  15       72.51       42.81     25.63 o
   2   5  15       10.13        8.24     19.36 o
   3   5  15        0.02        2.04     20.54 o
   4   5  15        0.10       -3.28     21.68 o
   5   5  15      122.03       68.96     31.81 o
   6   5  15       59.09       56.49     30.08 o
   7   5  15      119.07      135.67     39.16 o
   8   5  15      112.88      161.34     44.08 o
 -14   6  15        1.93      -13.29     24.96 o
 -13   6  15       29.20       34.55     32.62 o
 -12   6  15       59.68       15.60     29.18 o
 -11   6  15       33.22       55.21     29.51 o
 -10   6  15        0.07       -7.55     22.74 o
  -9   6  15       45.00       67.89     27.40 o
  -8   6  15       82.20      134.42     31.62 o
  -7   6  15       28.20       28.13     27.96 o
  -6   6  15       96.80      111.83     28.04 o
  -5   6  15        0.89      -12.55     19.55 o
  -4   6  15      290.45      307.84     37.74 o
  -3   6  15       14.14        7.68     19.59 o
  -2   6  15       11.30       25.00     20.26 o
  -1   6  15      546.68      526.16     38.69 o
   0   6  15        0.31        3.31     15.09 o
   1   6  15       53.12       31.92     18.71 o
   2   6  15       32.50       37.67     18.56 o
   3   6  15       70.23       61.26     25.89 o
   4   6  15      235.12      151.93     34.55 o
   5   6  15        0.85       18.58     25.74 o
   6   6  15       14.69       11.81     27.65 o
   7   6  15        9.76       -0.92     27.37 o
   8   6  15      287.97      308.92     50.93 o
 -14   7  15        0.47       -0.66     26.47 o
 -13   7  15        3.66       20.38     33.95 o
 -12   7  15      341.20      382.99     52.37 o
 -11   7  15      313.44      262.52     57.47 o
 -10   7  15      351.48      375.20     61.21 o
  -9   7  15       17.94       15.14     22.95 o
  -8   7  15       53.68       27.99     24.63 o
  -7   7  15      324.94      325.99     43.22 o
  -6   7  15      417.13      316.88     40.62 o
  -5   7  15        1.49      -16.90     18.26 o
  -4   7  15       73.47       69.74     24.45 o
  -3   7  15      313.73      297.27     37.89 o
  -2   7  15       33.67       22.57     20.53 o
  -1   7  15        1.33        9.16     20.55 o
   0   7  15      608.37      615.67     74.78 o
   1   7  15        1.94       13.72     22.67 o
   2   7  15       29.02       64.56     23.23 o
   3   7  15       32.89       15.76     23.00 o
   4   7  15        0.32      -22.88     22.88 o
   5   7  15        4.27       29.75     25.90 o
   6   7  15        9.82        2.95     27.05 o
   7   7  15        2.93        6.08     30.78 o
 -13   8  15       26.82       45.40     34.07 o
 -12   8  15      154.08      139.02     40.32 o
 -11   8  15       19.97       26.73     28.26 o
 -10   8  15      134.09      135.13     36.24 o
  -9   8  15       26.58       27.02     25.88 o
  -8   8  15       10.23       -8.03     35.05 o
  -7   8  15       81.80       98.80     30.71 o
  -6   8  15      469.22      431.46     47.38 o
  -5   8  15      195.25      139.81     31.43 o
  -4   8  15        2.02       19.16     23.42 o
  -3   8  15      201.22      134.65     34.44 o
  -2   8  15       93.62       80.14     26.86 o
  -1   8  15       21.18        8.79     20.58 o
   0   8  15     2053.29     2085.05     96.02 o
   1   8  15      182.43      183.44     34.15 o
   2   8  15       95.17       88.59     29.65 o
   3   8  15      128.60      231.54     50.00 o
   4   8  15        9.20        2.25     31.64 o
   5   8  15      143.06      125.69     64.30 o
   6   8  15      103.25      111.78     46.79 o
   7   8  15       51.98       31.05     50.83 o
 -13   9  15       75.28       69.30     38.65 o
 -12   9  15       61.16       37.67     32.77 o
 -11   9  15      132.75      146.83     39.50 o
 -10   9  15       12.49       34.85     28.63 o
  -9   9  15       36.21       49.08     29.87 o
  -8   9  15       79.61      117.65     34.62 o
  -7   9  15      155.20      110.65     35.14 o
  -6   9  15      108.19      113.75     30.28 o
  -5   9  15      196.96      158.59     44.15 o
  -4   9  15       29.58       74.27     28.74 o
  -3   9  15       16.28        3.67     21.35 o
  -2   9  15        0.79       14.75     22.68 o
  -1   9  15      291.01      308.39     42.38 o
   0   9  15        3.49        4.71     21.82 o
   1   9  15        3.86        3.64     22.97 o
   2   9  15        0.54       16.31     25.86 o
   3   9  15       20.24       13.94     31.03 o
   4   9  15        5.39        1.60     32.60 o
   5   9  15      176.37      125.53     46.60 o
   6   9  15      164.32       91.64     44.73 o
 -12  10  15        1.89      -18.75     30.91 o
 -11  10  15       57.32       75.78     35.47 o
 -10  10  15       14.42       37.72     30.04 o
  -9  10  15      256.42      268.53     44.11 o
  -8  10  15       21.33       16.42     38.17 o
  -7  10  15       72.27      124.88     34.29 o
  -6  10  15       24.46       10.59     25.77 o
  -5  10  15      221.31      298.43     43.36 o
  -4  10  15       17.78       47.37     27.14 o
  -3  10  15       59.52       70.10     28.41 o
  -2  10  15      132.26      159.47     48.01 o
  -1  10  15      537.39      511.02     52.91 o
   0  10  15      789.44      812.07     87.27 o
   1  10  15      232.45      293.50     43.83 o
   2  10  15        0.70       15.96     25.94 o
   3  10  15       19.68       13.94     32.32 o
   4  10  15        6.38      -30.82     30.82 o
   5  10  15       36.07       72.11     41.30 o
   6  10  15      116.42      165.49     52.44 o
 -11  11  15       93.44      119.54     47.16 o
 -10  11  15      181.71      118.52     38.83 o
  -9  11  15        0.18      -21.84     28.27 o
  -8  11  15       26.62       52.50     31.94 o
  -7  11  15       20.86       -8.82     27.07 o
  -6  11  15        0.24       15.08     27.21 o
  -5  11  15       47.85       46.60     26.62 o
  -4  11  15        9.75        3.80     24.95 o
  -3  11  15      496.30      549.62     57.58 o
  -2  11  15       31.06       45.63     29.02 o
  -1  11  15       37.44       28.20     27.61 o
   0  11  15      102.47       29.63     28.45 o
   1  11  15       65.09       48.26     29.99 o
   2  11  15       27.60       23.48     27.86 o
   3  11  15      379.53      308.48     59.82 o
   4  11  15       48.46       67.08     41.47 o
   5  11  15        3.22      -18.74     40.32 o
 -10  12  15        6.68       18.15     33.01 o
  -9  12  15       61.09       90.76     38.75 o
  -8  12  15       23.04       13.27     31.26 o
  -7  12  15       10.24      -11.19     27.33 o
  -6  12  15       79.03       37.84     44.85 o
  -5  12  15       41.29       16.99     28.22 o
  -4  12  15       72.51       75.50     32.42 o
  -3  12  15      130.36      116.83     38.29 o
  -2  12  15      115.56       98.75     34.00 o
  -1  12  15      328.24      413.41     94.06 o
   0  12  15      185.46      202.98     40.33 o
   1  12  15      133.85      111.43     35.85 o
   2  12  15       18.61       -0.69     29.19 o
   3  12  15       12.50        6.27     30.12 o
   4  12  15       39.05       18.63     38.93 o
  -9  13  15        0.32       54.93     36.51 o
  -8  13  15       13.02       30.14     35.11 o
  -7  13  15       27.05       54.36     34.49 o
  -6  13  15       15.60       24.97     32.34 o
  -5  13  15        0.08        9.93     29.09 o
  -4  13  15      483.57      579.08     62.59 o
  -3  13  15      121.94      124.66     38.79 o
  -2  13  15        2.60      -18.85     27.46 o
  -1  13  15       69.37       69.86     33.77 o
   0  13  15        0.19       13.54     29.49 o
   1  13  15      195.77      178.79     42.88 o
   2  13  15        3.90       19.32     30.69 o
   3  13  15       52.46       50.51     35.43 o
  -8  14  15       48.24       28.79     36.37 o
  -7  14  15       57.70       56.58     36.45 o
  -6  14  15       11.59       20.70     34.79 o
  -5  14  15        2.82        1.82     33.12 o
  -4  14  15      378.37      515.00     62.43 o
  -3  14  15        0.01       12.08     32.58 o
  -2  14  15      383.93      404.39     58.31 o
  -1  14  15       35.47       21.34     33.37 o
   0  14  15      179.67      216.73     44.50 o
   1  14  15       69.89      113.73     40.67 o
  -5  15  15      115.68      114.90     44.53 o
  -4  15  15        2.76      -16.84     32.94 o
  -3  15  15       99.61       85.80     65.22 o
  -2  15  15        7.00       14.71     35.06 o
  -1  15  15       13.16       18.74     35.43 o
 -14   0  16        5.70       62.20     38.48 o
 -12   0  16       50.03       82.69     35.51 o
 -10   0  16      150.18      175.05     40.68 o
  -8   0  16        9.47      -12.73     21.04 o
  -6   0  16        8.41       17.83     23.18 o
  -4   0  16       76.61      145.54     37.39 o
  -2   0  16       71.74       51.49     24.02 o
   0   0  16      177.31      143.01     46.81 o
   2   0  16       69.61       99.55     46.64 o
   4   0  16      247.94      222.10     63.78 o
   6   0  16       53.72       74.38     58.60 o
   8   0  16      131.07       38.10     61.73 o
 -15   1  16       25.84       82.50     36.56 o
 -14   1  16       63.72       66.40     27.97 o
 -13   1  16      303.34      255.34     36.32 o
 -12   1  16       50.87       80.25     25.72 o
 -11   1  16       22.53       32.53     21.58 o
 -10   1  16        4.27       -0.96     19.00 o
  -9   1  16      261.56      233.41     30.48 o
  -8   1  16      462.73      550.55     42.54 o
  -7   1  16      150.43      165.70     26.22 o
  -6   1  16       85.44       83.82     20.03 o
  -5   1  16       18.99       10.33     14.68 o
  -4   1  16      266.25      296.92     30.45 o
  -3   1  16      316.64      371.81     32.72 o
  -2   1  16      904.30      913.76     48.55 o
  -1   1  16       10.43       26.63     16.83 o
   0   1  16        0.31      -11.52     14.47 o
   1   1  16      416.06      406.79    163.53 o
   2   1  16       38.39       69.84     37.53 o
   3   1  16        1.11       25.58     28.99 o
   4   1  16        1.69        8.73     29.11 o
   5   1  16      136.08      127.67     42.06 o
   6   1  16       60.11       21.38     34.78 o
   7   1  16       47.96       22.30     35.11 o
   8   1  16       77.66       97.89     47.88 o
 -15   2  16       60.71       97.80     36.60 o
 -14   2  16       72.66      106.68     36.15 o
 -13   2  16       26.29       -2.13     27.61 o
 -12   2  16       87.06       52.05     23.94 o
 -11   2  16        0.72       -9.53     17.44 o
 -10   2  16      372.30      329.27     42.79 o
  -9   2  16       20.76       28.70     20.15 o
  -8   2  16      465.57      494.59     48.96 o
  -7   2  16      198.74      241.86     29.78 o
  -6   2  16       79.50       58.66     20.22 o
  -5   2  16     1292.29     1347.30     55.07 o
  -4   2  16       39.84       16.53     16.65 o
  -3   2  16      318.92      392.34     35.80 o
  -2   2  16        0.99       -2.54     15.00 o
  -1   2  16       83.01      111.56     23.54 o
   0   2  16      712.02      720.93     51.39 o
   1   2  16      959.46      996.80     87.99 o
   2   2  16      663.30      628.02     67.63 o
   3   2  16        1.73        7.46     27.04 o
   4   2  16       51.34       18.09     75.34 o
   5   2  16      213.77      222.69     80.70 o
   6   2  16       10.96       28.32     36.15 o
   7   2  16      186.31      149.25     49.56 o
   8   2  16        7.64       10.07     39.97 o
 -14   3  16       74.46       93.78     46.56 o
 -13   3  16      147.97      171.12     40.88 o
 -12   3  16        1.16      -16.12     24.85 o
 -11   3  16       21.76        9.51     25.00 o
 -10   3  16       70.50       18.33     21.24 o
  -9   3  16       47.36       37.41     21.05 o
  -8   3  16        8.77       31.09     18.44 o
  -7   3  16      382.91      453.62     51.78 o
  -6   3  16      402.50      440.87     36.92 o
  -5   3  16      288.80      300.01     31.14 o
  -4   3  16       23.37        4.86     15.18 o
  -3   3  16      181.38      120.81     21.52 o
  -2   3  16      847.52      765.58     57.18 o
  -1   3  16      733.00      754.38     59.73 o
   0   3  16       17.28       21.96     25.34 o
   1   3  16       38.53       20.60     42.51 o
   2   3  16      280.75      403.26     89.75 o
   3   3  16       80.53       56.24     32.34 o
   4   3  16       34.34       30.69     25.08 o
   5   3  16        0.04       -1.92     30.25 o
   6   3  16      171.87      196.65     49.94 o
   7   3  16      837.50      732.00     87.95 o
   8   3  16       18.58        6.27     39.29 o
 -14   4  16       30.92       29.63     39.46 o
 -13   4  16       58.52       79.84     41.08 o
 -12   4  16       36.70       13.87     30.29 o
 -11   4  16       18.06      -11.43     23.66 o
 -10   4  16        1.78       14.68     27.36 o
  -9   4  16      105.37      114.92     29.78 o
  -8   4  16        2.96        2.30     21.50 o
  -7   4  16      109.81       88.10     34.46 o
  -6   4  16       36.45       18.88     18.18 o
  -5   4  16       21.45       22.72     21.20 o
  -4   4  16        3.69       12.57     14.56 o
  -3   4  16        6.57        4.67     14.21 o
  -2   4  16      584.14      708.55     56.81 o
  -1   4  16      142.46      129.50     29.08 o
   0   4  16      813.07      900.62     49.95 o
   1   4  16      190.01      192.43     27.34 o
   2   4  16     1214.30     1203.78    132.08 o
   3   4  16       36.59       -2.40     23.00 o
   4   4  16       49.58       41.83     26.23 o
   5   4  16        1.21       10.16     25.06 o
   6   4  16        0.11        1.60     26.10 o
   7   4  16       77.90       48.59     32.15 o
 -14   5  16        3.83       -0.17     39.13 o
 -13   5  16        2.92        2.36     35.34 o
 -12   5  16        2.82       10.45     42.91 o
 -11   5  16        2.73        4.16     27.48 o
 -10   5  16        0.20       -7.49     22.02 o
  -9   5  16        3.14        7.21     20.01 o
  -8   5  16        8.90       18.98     19.85 o
  -7   5  16      790.80      851.73     53.11 o
  -6   5  16      642.00      568.00     51.29 o
  -5   5  16        0.51       -9.46     15.82 o
  -4   5  16      142.94      143.40     24.80 o
  -3   5  16      123.56      106.62     23.15 o
  -2   5  16       63.89       40.42     24.82 o
  -1   5  16      634.64      553.72     40.84 o
   0   5  16      301.89      248.70     29.93 o
   1   5  16       76.19       69.59     25.74 o
   2   5  16        1.88        4.06     21.95 o
   3   5  16       47.94       20.12     24.02 o
   4   5  16       39.40       50.12     27.43 o
   5   5  16       75.94       23.36     26.01 o
   6   5  16       44.08       89.75     34.22 o
   7   5  16       23.18       16.26     46.64 o
 -14   6  16       31.52       94.19     52.19 o
 -13   6  16       65.95       98.97     37.78 o
 -12   6  16        3.21       11.91     31.79 o
 -11   6  16      124.67      125.61     36.70 o
 -10   6  16       43.69       46.24     27.20 o
  -9   6  16      120.75       67.43     29.86 o
  -8   6  16        0.06       40.38     25.04 o
  -7   6  16       19.22       16.35     22.89 o
  -6   6  16       97.49       67.13     26.90 o
  -5   6  16      166.90      238.91     37.59 o
  -4   6  16       91.60       27.89     24.10 o
  -3   6  16      276.02      312.20     39.65 o
  -2   6  16       39.76       61.28     25.27 o
  -1   6  16      417.51      460.16     45.97 o
   0   6  16      540.04      557.57     42.44 o
   1   6  16        7.46        1.80     18.84 o
   2   6  16       84.08       80.85     43.94 o
   3   6  16      108.21       97.91     29.13 o
   4   6  16        3.90       38.32     27.50 o
   5   6  16       16.50       55.63     30.41 o
   6   6  16        2.34        9.69     27.66 o
   7   6  16      215.72      321.81    100.87 o
 -13   7  16        4.42       17.50     34.74 o
 -12   7  16      129.41      191.94     43.03 o
 -11   7  16      219.83      286.55     51.86 o
 -10   7  16      179.64      234.70     41.73 o
  -9   7  16       58.34      128.68     42.50 o
  -8   7  16       22.30      -19.76     22.14 o
  -7   7  16       33.71        0.26     22.20 o
  -6   7  16      218.92      215.40     35.28 o
  -5   7  16      309.02      324.01     42.24 o
  -4   7  16       15.52       78.11     26.73 o
  -3   7  16      391.40      427.76     64.94 o
  -2   7  16       44.68       40.84     24.32 o
  -1   7  16     1939.63     2169.23    132.46 o
   0   7  16      122.88      131.12     31.16 o
   1   7  16        4.84       -3.47     21.72 o
   2   7  16       84.36       59.57     50.00 o
   3   7  16       12.86        3.50     28.88 o
   4   7  16       15.21       21.79     26.93 o
   5   7  16      242.73      227.15     41.99 o
   6   7  16       74.62       18.15     31.15 o
 -13   8  16       59.54       70.83     40.54 o
 -12   8  16      177.06      210.23     43.37 o
 -11   8  16        7.62       59.51     34.21 o
 -10   8  16        7.58       13.07     26.54 o
  -9   8  16      108.62       85.89     32.93 o
  -8   8  16      149.33      162.33     36.11 o
  -7   8  16      204.92      320.72     75.38 o
  -6   8  16        0.12        3.14     22.62 o
  -5   8  16        0.11        4.26     22.49 o
  -4   8  16        2.80      -13.11     21.74 o
  -3   8  16      214.66      111.43     31.46 o
  -2   8  16        4.34       16.69     23.09 o
  -1   8  16     1032.25      846.49     63.99 o
   0   8  16      116.36       85.85     31.27 o
   1   8  16        0.33        4.44     24.72 o
   2   8  16       35.69       19.56     32.39 o
   3   8  16      479.47      599.14     74.27 o
   4   8  16      316.71      526.17    125.66 o
   5   8  16      128.59      178.14     53.00 o
   6   8  16      104.81       33.35     43.39 o
 -12   9  16        1.21       19.75     33.69 o
 -11   9  16      256.98      380.14     75.56 o
 -10   9  16      369.19      383.43     87.33 o
  -9   9  16        7.07       36.58     30.01 o
  -8   9  16       13.03       45.46     29.17 o
  -7   9  16       38.40       36.89     28.13 o
  -6   9  16       43.80       46.63     27.83 o
  -5   9  16       22.10       86.45     39.34 o
  -4   9  16       43.58       47.18     27.62 o
  -3   9  16       32.80       18.18     23.97 o
  -2   9  16      575.88      580.85     95.35 o
  -1   9  16       16.64       10.98     24.24 o
   0   9  16      389.59      344.42     56.62 o
   1   9  16      191.98      184.04     36.65 o
   2   9  16       14.81       19.28     27.18 o
   3   9  16       47.20       65.18     39.06 o
   4   9  16      198.63      158.58     49.27 o
   5   9  16      100.56      191.12     71.58 o
 -11  10  16        9.18        9.80     31.73 o
 -10  10  16      113.90      124.50     39.97 o
  -9  10  16       32.72       83.62     36.18 o
  -8  10  16      273.20      333.19     48.41 o
  -7  10  16      112.85       85.50     32.49 o
  -6  10  16      221.49      192.69     41.42 o
  -5  10  16        5.06      -13.74     25.43 o
  -4  10  16       19.54       25.44     27.69 o
  -3  10  16        9.19       11.62     27.46 o
  -2  10  16        5.19       -2.65     23.27 o
  -1  10  16      141.74      171.05     55.18 o
   0  10  16      204.15      151.29     37.00 o
   1  10  16       20.67      -23.11     25.18 o
   2  10  16      123.87      146.31     36.54 o
   3  10  16        9.56       54.30     39.40 o
   4  10  16      725.75      983.05    111.88 o
   5  10  16      102.07      133.38    105.55 o
 -11  11  16       62.34      -13.61     31.85 o
 -10  11  16      257.08      286.61     59.57 o
  -9  11  16       14.78       12.20     32.75 o
  -8  11  16       18.83       -3.75     29.04 o
  -7  11  16       50.98       10.20     28.58 o
  -6  11  16      162.46      184.19     41.29 o
  -5  11  16        8.27       19.84     27.35 o
  -4  11  16       13.65       20.84     28.84 o
  -3  11  16        4.45       37.36     30.12 o
  -2  11  16        0.06        9.93     27.16 o
  -1  11  16       22.07       72.28     33.29 o
   0  11  16       56.76      130.77     35.66 o
   1  11  16       30.71       53.43     30.81 o
   2  11  16       18.87       19.22     35.25 o
   3  11  16       26.97       58.50     43.39 o
   4  11  16        6.47       39.40     40.96 o
 -10  12  16        3.02       46.50     37.99 o
  -9  12  16       14.96       16.57     33.85 o
  -8  12  16      119.29      184.34     43.82 o
  -7  12  16       51.02       57.66     33.81 o
  -6  12  16        6.95        5.72     30.81 o
  -5  12  16        1.98      -17.42     26.39 o
  -4  12  16        4.97       -8.67     27.68 o
  -3  12  16       25.32       34.53     30.14 o
  -2  12  16        1.05       13.34     29.88 o
  -1  12  16       26.42        5.55     30.10 o
   0  12  16       94.46       49.12     33.76 o
   1  12  16       44.42       49.28     32.52 o
   2  12  16        2.13       15.45     30.62 o
   3  12  16       10.83       11.59     39.56 o
  -8  13  16       36.45      -10.84     33.60 o
  -7  13  16      155.63      262.18     51.11 o
  -6  13  16        3.27        3.70     32.56 o
  -5  13  16        0.22      -28.54     29.84 o
  -4  13  16      152.90      131.87     40.59 o
  -3  13  16        3.09       15.93     30.92 o
  -2  13  16      115.66      113.56     38.78 o
  -1  13  16       10.89       11.34     31.45 o
   0  13  16        2.82      -13.67     32.06 o
   1  13  16        2.29        4.84     31.99 o
  -6  14  16       52.57       47.60     37.68 o
  -5  14  16      134.75      126.93     43.64 o
  -4  14  16       87.15       76.98     39.11 o
  -3  14  16        0.00       13.65     30.70 o
  -2  14  16      131.04      142.19     42.49 o
  -1  14  16       16.39       48.83     35.49 o
 -13   0  17      237.74      347.70     98.92 o
 -11   0  17       50.72       81.44     37.89 o
  -9   0  17      131.19      105.60     36.36 o
  -7   0  17      507.77      528.20     60.59 o
  -5   0  17        6.04       46.63     27.04 o
  -3   0  17      602.55      592.80     92.83 o
  -1   0  17        0.69      -19.74     21.23 o
   1   0  17       70.48       29.50     38.04 o
   3   0  17      294.08      320.45     79.04 o
   5   0  17      543.81      345.62     86.79 o
   7   0  17        1.06      -54.67     54.67 o
 -14   1  17      134.64      115.70     36.86 o
 -13   1  17       12.50        9.50     24.24 o
 -12   1  17        4.64       -8.14     21.64 o
 -11   1  17      254.51      279.73     36.21 o
 -10   1  17       35.40       31.71     21.89 o
  -9   1  17      339.74      420.46     40.83 o
  -8   1  17       35.17       56.25     21.73 o
  -7   1  17      213.10      142.02     27.34 o
  -6   1  17       56.23       51.11     20.01 o
  -5   1  17      248.92      196.82     27.74 o
  -4   1  17       64.07       68.72     20.47 o
  -3   1  17      124.35       96.03     25.24 o
  -2   1  17      617.29      645.54     42.96 o
  -1   1  17       58.79       58.55     18.61 o
   0   1  17      221.26      205.28     40.79 o
   1   1  17      139.53      168.77     39.70 o
   2   1  17       68.97       19.25     28.23 o
   3   1  17        1.81       39.91     39.04 o
   4   1  17       84.93      103.25     40.60 o
   5   1  17        6.77        4.47     33.96 o
   6   1  17      355.95      426.17     69.87 o
   7   1  17       89.05       21.70     43.55 o
 -14   2  17       26.67       32.34     33.34 o
 -13   2  17        2.60        2.31     28.71 o
 -12   2  17        4.54       17.77     27.60 o
 -11   2  17       64.82       51.49     36.41 o
 -10   2  17       94.47       89.48     31.19 o
  -9   2  17       15.44       -9.45     17.55 o
  -8   2  17     1259.66     1298.46     95.54 o
  -7   2  17       15.11       28.67     19.08 o
  -6   2  17      380.70      305.39     32.87 o
  -5   2  17       38.45       16.78     17.97 o
  -4   2  17       16.37        6.68     16.32 o
  -3   2  17      314.35      282.80     53.48 o
  -2   2  17      246.08      167.76     29.73 o
  -1   2  17       45.92       16.87     17.56 o
   0   2  17       99.21      101.68     25.46 o
   1   2  17       58.80       21.98     27.49 o
   2   2  17       32.92       -5.74     28.10 o
   3   2  17        6.15        9.49     28.99 o
   4   2  17     1500.42     1669.86    271.62 o
   5   2  17        0.57       12.22     35.14 o
   6   2  17       41.44       12.21     37.99 o
   7   2  17        2.51       41.29     41.81 o
 -14   3  17        3.85       -2.35     38.76 o
 -13   3  17       10.32       -6.98     29.16 o
 -12   3  17       82.80      127.08     36.10 o
 -11   3  17      130.81      160.43     36.37 o
 -10   3  17      153.76      159.74     35.31 o
  -9   3  17      493.03      570.41     88.73 o
  -8   3  17      115.19      113.05     27.40 o
  -7   3  17      305.56      306.44     33.67 o
  -6   3  17      134.02      117.86     24.50 o
  -5   3  17       36.03        4.90     16.30 o
  -4   3  17      338.88      378.17     42.39 o
  -3   3  17      118.90      142.53     29.63 o
  -2   3  17      138.69      101.39     22.21 o
  -1   3  17       12.62       23.50     18.99 o
   0   3  17       59.67       83.00     25.54 o
   1   3  17      159.84      198.20     42.08 o
   2   3  17        5.47       -8.50     26.90 o
   3   3  17      303.60      340.65    101.71 o
   4   3  17       13.36       75.83     56.41 o
   5   3  17       45.49       56.03     56.95 o
   6   3  17      127.60      133.09     48.55 o
   7   3  17       91.46       71.81     47.65 o
 -14   4  17      121.18      101.72     47.90 o
 -13   4  17       31.83       76.15     82.89 o
 -12   4  17        8.65        5.70     29.33 o
 -11   4  17        1.14       29.11     28.58 o
 -10   4  17        0.08       -6.31     25.58 o
  -9   4  17       91.55      108.61     31.42 o
  -8   4  17        2.12        1.74     23.17 o
  -7   4  17     1277.78     1511.91     83.96 o
  -6   4  17        4.28       26.34     23.54 o
  -5   4  17       43.24       12.01     18.04 o
  -4   4  17        2.22        6.60     17.68 o
  -3   4  17      356.63      344.32     49.10 o
  -2   4  17       54.53       46.29     18.79 o
  -1   4  17       51.88       47.33     20.06 o
   0   4  17      248.38      351.67     56.90 o
   1   4  17      311.72      335.39     53.00 o
   2   4  17       20.53       25.24     31.52 o
   3   4  17      590.47      609.31     97.44 o
   4   4  17       14.94       50.02     34.95 o
   5   4  17      118.52      160.29     49.85 o
   6   4  17        0.02       11.54     38.40 o
   7   4  17      367.98      235.77     83.09 o
 -13   5  17       64.69       60.34     43.54 o
 -12   5  17       31.03       53.83     39.54 o
 -11   5  17      192.59      327.51    116.60 o
 -10   5  17       40.18       55.30     37.03 o
  -9   5  17      214.25      205.46     38.90 o
  -8   5  17      653.95      663.33     58.88 o
  -7   5  17       32.66       59.32     32.02 o
  -6   5  17        0.40       14.72     21.16 o
  -5   5  17       60.24       62.14     26.78 o
  -4   5  17      246.02      193.06     48.38 o
  -3   5  17        5.40      -22.92     22.92 o
  -2   5  17       12.58       17.56     20.34 o
  -1   5  17       26.54       23.30     25.96 o
   0   5  17       89.16       45.65     20.43 o
   1   5  17      159.65      191.35     33.63 o
   2   5  17      301.69      325.63     42.75 o
   3   5  17        0.80       23.74     25.41 o
   4   5  17       10.34       35.67     27.63 o
   5   5  17        2.73       19.76     29.30 o
   6   5  17       79.34       12.70     32.22 o
 -13   6  17        4.59       55.08     43.60 o
 -12   6  17       35.52      122.48     46.04 o
 -11   6  17        7.15       22.42     35.51 o
 -10   6  17      100.76       90.12     40.49 o
  -9   6  17        2.29       10.99     44.65 o
  -8   6  17      380.32      456.28     51.56 o
  -7   6  17       25.78       -2.19     24.67 o
  -6   6  17        1.03        3.88     22.76 o
  -5   6  17       43.72       29.82     25.64 o
  -4   6  17       65.84       37.94     25.00 o
  -3   6  17      373.73      530.98     50.82 o
  -2   6  17      334.26      217.59     74.74 o
  -1   6  17       54.11       65.74     55.94 o
   0   6  17      608.32      656.54     82.49 o
   1   6  17      259.27      327.10     52.99 o
   2   6  17       22.25       -3.91     25.43 o
   3   6  17       51.35       38.83     27.72 o
   4   6  17      117.88      147.12     36.66 o
   5   6  17        9.96       13.59     31.42 o
   6   6  17       47.20      116.41     40.17 o
 -13   7  17      133.86      135.70     52.12 o
 -12   7  17      283.23      377.24     55.25 o
 -11   7  17        0.21       11.56     28.87 o
 -10   7  17        9.87        6.99     29.00 o
  -9   7  17       28.99       33.20     28.06 o
  -8   7  17       90.70      126.52     33.53 o
  -7   7  17        1.35        5.93     25.84 o
  -6   7  17      130.28       48.77     27.31 o
  -5   7  17      228.06      211.93     55.74 o
  -4   7  17       30.14       15.22     24.04 o
  -3   7  17      822.92      924.46     97.99 o
  -2   7  17        0.10        8.07     23.06 o
  -1   7  17        1.61        7.44     22.64 o
   0   7  17        2.13       20.78     24.21 o
   1   7  17       96.60      108.63     30.86 o
   2   7  17        1.39      -16.55     31.11 o
   3   7  17      191.42      131.03     77.31 o
   4   7  17       75.75       67.90     40.51 o
   5   7  17       41.42       -7.11     56.95 o
 -12   8  17        0.45        5.68     32.00 o
 -11   8  17      277.76      320.19     50.37 o
 -10   8  17        1.11       24.73     31.10 o
  -9   8  17        5.94       28.30     29.50 o
  -8   8  17       17.41      -19.25     24.72 o
  -7   8  17        5.71       45.89     28.72 o
  -6   8  17       17.36        9.08     26.14 o
  -5   8  17       15.44      -15.87     22.61 o
  -4   8  17       11.83       28.29     26.39 o
  -3   8  17       19.31       48.89     27.23 o
  -2   8  17        4.37      -18.83     22.35 o
  -1   8  17      699.38      695.37     60.34 o
   0   8  17       20.05       66.83     29.67 o
   1   8  17      213.36      201.38     39.02 o
   2   8  17       18.86       35.89     35.99 o
   3   8  17      152.39       32.55     36.94 o
   4   8  17        0.15       26.12     40.33 o
   5   8  17       22.19       18.58     39.76 o
 -11   9  17      141.54       95.01     40.97 o
 -10   9  17      138.60      105.66     37.74 o
  -9   9  17       24.50       56.20     31.30 o
  -8   9  17       86.68       61.83     60.62 o
  -7   9  17        7.61       11.19     26.55 o
  -6   9  17       21.15       67.24     30.54 o
  -5   9  17       22.86        3.85     39.75 o
  -4   9  17      185.38      205.58     39.38 o
  -3   9  17      267.09      207.78     39.71 o
  -2   9  17     1109.13     1396.48     86.10 o
  -1   9  17        0.09        5.24     25.42 o
   0   9  17      378.68      393.81     49.16 o
   1   9  17        1.01      -23.99     26.90 o
   2   9  17       51.67       21.47     37.00 o
   3   9  17        3.97       54.43     41.71 o
   4   9  17      148.14      241.13     58.77 o
 -11  10  17       81.87       78.32     49.07 o
 -10  10  17       25.87       31.40     36.33 o
  -9  10  17       43.06       45.40     34.58 o
  -8  10  17       22.10       32.65     32.16 o
  -7  10  17       37.57       30.55     31.00 o
  -6  10  17        2.98       -2.54     28.99 o
  -5  10  17      243.93      336.71     49.07 o
  -4  10  17       36.72       24.92     27.74 o
  -3  10  17       32.39       39.33     30.18 o
  -2  10  17        0.30      -22.01     23.52 o
  -1  10  17       14.71       -4.40     28.17 o
   0  10  17        1.96       34.40     30.92 o
   1  10  17      415.82      460.54     55.09 o
   2  10  17        6.15       -0.65     34.65 o
   3  10  17        5.18      -36.80     36.80 o
 -10  11  17      170.03      162.74     44.83 o
  -9  11  17       82.51      123.87     41.30 o
  -8  11  17        2.31       -8.01     31.18 o
  -7  11  17       50.52       52.86     34.16 o
  -6  11  17       15.66      -10.12     28.46 o
  -5  11  17      186.02      132.57     39.40 o
  -4  11  17        0.44       14.91     30.24 o
  -3  11  17      277.38      328.34     49.48 o
  -2  11  17       76.39       24.68     31.01 o
  -1  11  17      113.87      100.54     36.24 o
   0  11  17       55.74      102.13     44.87 o
   1  11  17       18.93       15.90     31.25 o
   2  11  17       44.05       28.04     42.91 o
  -8  12  17        9.08      -19.99     32.13 o
  -7  12  17        0.08       17.00     35.34 o
  -6  12  17       17.89       22.38     33.62 o
  -5  12  17      183.70      161.92     58.36 o
  -4  12  17        0.04      -22.71     31.47 o
  -3  12  17       12.62       41.07     40.70 o
  -2  12  17       57.72       70.26     36.91 o
  -1  12  17        3.58       19.55     33.70 o
   0  12  17        0.07      -17.42     30.45 o
   1  12  17       33.43       38.86     34.13 o
  -6  13  17        8.38        6.72     34.30 o
  -5  13  17      241.14      220.32     63.84 o
  -4  13  17       27.64       37.08     34.98 o
  -3  13  17       12.27       12.05     35.51 o
  -2  13  17      135.46      231.00     48.07 o
  -1  13  17       11.71       23.73     34.74 o
 -14   0  18       63.75      116.89     47.60 o
 -12   0  18       86.40       55.71     36.98 o
 -10   0  18      235.49      139.34     58.54 o
  -8   0  18      108.56       90.87     47.01 o
  -6   0  18       78.47       97.06     34.13 o
  -4   0  18     1381.49     1767.19    103.93 o
  -2   0  18      114.06      115.34     71.16 o
   0   0  18      102.91       90.26     48.46 o
   2   0  18      159.32      137.65     54.84 o
   4   0  18        0.37       14.46     50.34 o
   6   0  18       71.46       78.99     68.74 o
 -14   1  18        0.22       37.06     34.34 o
 -13   1  18        3.44       18.79     31.88 o
 -12   1  18        5.60        5.18     23.98 o
 -11   1  18        1.29       17.46     24.23 o
 -10   1  18        0.19       -6.09     21.45 o
  -9   1  18        1.12       11.81     21.57 o
  -8   1  18      294.10      281.71     34.09 o
  -7   1  18        1.88       11.01     19.27 o
  -6   1  18      124.00      134.46     25.82 o
  -5   1  18      175.58      184.81     28.63 o
  -4   1  18       11.80       -5.25     18.37 o
  -3   1  18      332.37      329.50     34.89 o
  -2   1  18       88.49       96.10     26.93 o
  -1   1  18       71.19       75.56     51.68 o
   0   1  18        5.16       -3.02     26.20 o
   1   1  18      184.89      136.04     40.24 o
   2   1  18        1.26      -29.28     29.96 o
   3   1  18        8.91        9.56     36.67 o
   4   1  18       42.92       42.26     36.59 o
   5   1  18       19.01       17.76     38.15 o
   6   1  18        0.33       32.18     91.03 o
 -13   2  18       10.83      -14.66     29.50 o
 -12   2  18        0.32      -14.54     26.40 o
 -11   2  18       11.60       22.40     30.56 o
 -10   2  18        0.22       15.40     25.29 o
  -9   2  18       37.49       37.07     21.64 o
  -8   2  18       80.28       62.08     24.68 o
  -7   2  18      138.57       92.73     42.94 o
  -6   2  18       10.14       20.63     18.49 o
  -5   2  18      199.19      200.08     31.30 o
  -4   2  18        9.99       12.94     18.88 o
  -3   2  18      267.59      275.49     48.99 o
  -2   2  18        5.17       -7.10     17.71 o
  -1   2  18        4.15       24.23     22.84 o
   0   2  18       29.00       13.06     27.49 o
   1   2  18      547.79      611.82    139.21 o
   2   2  18       35.63      -24.23     28.97 o
   3   2  18       54.19       20.33     30.85 o
   4   2  18       25.85      -32.44     32.44 o
   5   2  18        1.13       -9.18     38.06 o
   6   2  18        0.26      -37.70     37.70 o
 -13   3  18       13.62       46.60     33.14 o
 -12   3  18       12.25       37.58     31.25 o
 -11   3  18       24.93       16.83     29.94 o
 -10   3  18       74.47       66.03     30.90 o
  -9   3  18      278.14      385.09     48.78 o
  -8   3  18       20.78      -13.68     22.75 o
  -7   3  18      965.00     1030.88     58.75 o
  -6   3  18      170.28      166.11     33.50 o
  -5   3  18        4.17        5.34     18.70 o
  -4   3  18       89.29       45.76     20.50 o
  -3   3  18      151.98      149.13     28.54 o
  -2   3  18       12.90       22.79     18.68 o
  -1   3  18      744.41      742.34    129.43 o
   0   3  18        4.17       19.41     29.63 o
   1   3  18        0.02       20.69     32.47 o
   2   3  18        3.54      -35.20     49.92 o
   3   3  18      130.72      138.42     43.82 o
   4   3  18        2.05       -1.73     35.74 o
   5   3  18       60.47       52.82     42.56 o
   6   3  18       49.84       51.81     52.56 o
 -13   4  18        9.42       46.42     41.78 o
 -12   4  18       60.07       57.08     33.94 o
 -11   4  18        5.82       18.19     28.40 o
 -10   4  18        7.90       -3.50     26.68 o
  -9   4  18       60.88       99.29     33.31 o
  -8   4  18        2.34       -9.61     23.76 o
  -7   4  18        8.32       24.93     25.36 o
  -6   4  18        0.02       20.75     23.29 o
  -5   4  18      183.19      251.81     38.36 o
  -4   4  18      152.55      210.91     29.98 o
  -3   4  18        0.02       10.42     19.09 o
  -2   4  18      140.46       73.04     24.87 o
  -1   4  18       32.22       52.01     25.40 o
   0   4  18      581.48      627.99     94.79 o
   1   4  18      162.41       74.82     38.75 o
   2   4  18      142.65      133.46     41.14 o
   3   4  18      194.91      212.55     54.78 o
   4   4  18      186.44      183.64     52.29 o
   5   4  18      255.01      288.85     61.83 o
 -13   5  18      140.15      197.40     55.35 o
 -12   5  18      305.75      430.15     70.08 o
 -11   5  18       21.12        4.68     35.81 o
 -10   5  18       55.36       37.24     37.34 o
  -9   5  18        7.90        7.72     24.98 o
  -8   5  18       13.93       14.93     25.99 o
  -7   5  18      316.81      288.03     42.16 o
  -6   5  18        0.14       18.00     23.21 o
  -5   5  18       36.92       40.63     26.01 o
  -4   5  18       49.07       57.90     72.67 o
  -3   5  18      186.88      181.17     44.36 o
  -2   5  18      376.78      533.15     82.58 o
  -1   5  18      142.68      192.31     59.34 o
   0   5  18      381.99      485.73     62.69 o
   1   5  18       39.13      107.96     37.89 o
   2   5  18        5.89        1.41     30.81 o
   3   5  18       24.54        3.69     32.92 o
   4   5  18       42.44       58.45     49.66 o
   5   5  18       95.04       80.44     45.26 o
 -12   6  18        3.97       20.92     39.28 o
 -11   6  18        4.29      -31.44     31.44 o
 -10   6  18        0.16       12.88     33.70 o
  -9   6  18      131.64      136.08     59.11 o
  -8   6  18      407.10      448.00     67.08 o
  -7   6  18       20.58        4.78     31.99 o
  -6   6  18      205.01      243.27     66.54 o
  -5   6  18      147.56      135.06     41.60 o
  -4   6  18       52.74      101.84     39.14 o
  -3   6  18      301.23      333.55     55.11 o
  -2   6  18        0.73        9.23     30.82 o
  -1   6  18       29.48       -8.29     32.90 o
   0   6  18       48.35       83.74     76.37 o
   1   6  18      352.72      267.66     78.30 o
   2   6  18      129.65       93.28     58.54 o
   3   6  18       28.38       72.50     63.55 o
   4   6  18      377.63      350.01     74.23 o
   5   6  18       58.35       27.52     44.41 o
 -12   7  18       14.92       16.78     42.71 o
 -11   7  18        5.19        1.72     38.92 o
 -10   7  18      273.69      369.91     65.38 o
  -9   7  18        0.04       -5.56     34.25 o
  -8   7  18      300.35      382.90     75.40 o
  -7   7  18        2.34       -6.38     29.73 o
  -6   7  18        0.19       -9.60     36.22 o
  -5   7  18      100.90      100.19     39.48 o
  -4   7  18      396.92      382.84     47.81 o
  -3   7  18     1088.13     1162.62     76.02 o
  -2   7  18       37.33       -7.99     24.31 o
  -1   7  18        5.09       -1.64     25.49 o
   0   7  18      333.43      239.40     41.24 o
   1   7  18        1.04       36.64     35.01 o
   2   7  18      348.06      217.83     77.22 o
   3   7  18       13.41       12.76     55.67 o
   4   7  18        6.00       40.01     63.04 o
 -11   8  18      127.91      158.56     50.84 o
 -10   8  18       43.76       30.71     41.49 o
  -9   8  18       15.67       13.34     31.82 o
  -8   8  18       19.55        8.82     30.05 o
  -7   8  18        5.47       68.66     32.55 o
  -6   8  18        2.23        9.05     25.59 o
  -5   8  18      153.31      136.66     36.34 o
  -4   8  18        1.86       17.08     26.68 o
  -3   8  18       94.01       77.67     31.13 o
  -2   8  18      482.46      471.05     53.14 o
  -1   8  18      327.46      340.46     48.26 o
   0   8  18      212.42      190.14     64.31 o
   1   8  18       36.33       41.76     60.08 o
   2   8  18       48.35       41.43     38.92 o
   3   8  18      281.23      387.00     67.98 o
   4   8  18        9.93       18.03     42.86 o
 -11   9  18       57.88       64.64     70.33 o
 -10   9  18        4.64       10.28     34.34 o
  -9   9  18      115.47       92.68     38.01 o
  -8   9  18       68.90       31.65     31.45 o
  -7   9  18        5.04      -13.88     27.57 o
  -6   9  18       19.06       69.36     31.90 o
  -5   9  18       63.10       18.10     30.15 o
  -4   9  18       11.66       10.61     28.03 o
  -3   9  18      152.97      162.78     36.66 o
  -2   9  18        0.04       -1.35     28.52 o
  -1   9  18        5.48       21.16     29.16 o
   0   9  18       17.70       -7.51     28.81 o
   1   9  18       26.19       -1.88     35.75 o
   2   9  18       12.96        9.63     38.14 o
   3   9  18        0.71       11.37     42.45 o
 -10  10  18        2.86       10.32     43.22 o
  -9  10  18        0.81        3.93     30.22 o
  -8  10  18        0.08       40.12     33.40 o
  -7  10  18       17.49       26.39     31.36 o
  -6  10  18        0.34        6.38     30.76 o
  -5  10  18        1.70       11.69     30.61 o
  -4  10  18        1.20       21.70     29.84 o
  -3  10  18       88.17       76.94     35.88 o
  -2  10  18       14.39       27.48     30.02 o
  -1  10  18       95.00       55.37     32.86 o
   0  10  18        0.55       35.19     32.86 o
   1  10  18       69.57       94.08     47.46 o
   2  10  18        9.43       21.17     41.37 o
  -8  11  18       87.90      133.31     41.83 o
  -7  11  18       11.48       23.47     33.72 o
  -6  11  18      299.21      493.18     60.82 o
  -5  11  18       68.75       72.12     36.63 o
  -4  11  18        1.37        8.11     31.60 o
  -3  11  18      117.96       61.91     32.97 o
  -2  11  18      175.42      119.60     40.48 o
  -1  11  18       18.40       28.49     33.24 o
   0  11  18       32.87       41.78     35.70 o
   1  11  18        0.98       14.67     42.04 o
  -6  12  18      256.95      244.16     72.11 o
  -5  12  18        1.10        0.81     41.46 o
  -4  12  18       73.26       71.87     39.51 o
  -3  12  18       38.85       48.80     37.27 o
  -2  12  18        5.09       12.65     34.84 o
  -1  12  18        5.88       21.49     35.79 o
 -13   0  19       12.99       32.50     41.46 o
 -11   0  19       16.95       17.31     35.15 o
  -9   0  19      412.09      594.26    112.76 o
  -7   0  19     1205.95     1373.41     98.66 o
  -5   0  19      325.75      256.79     60.59 o
  -3   0  19        1.83       -8.71     28.42 o
  -1   0  19       30.83       37.59     46.75 o
   1   0  19        8.74       25.11     44.82 o
   3   0  19        6.96        3.99     43.45 o
   5   0  19       76.67       58.20     68.40 o
 -13   1  19       14.06        7.24     32.20 o
 -12   1  19        5.34       34.68     37.25 o
 -11   1  19        0.14       23.54     26.16 o
 -10   1  19      102.78      138.67     32.33 o
  -9   1  19       26.52       11.27     23.05 o
  -8   1  19       75.10       61.49     25.02 o
  -7   1  19       56.56       24.74     21.30 o
  -6   1  19       62.04       73.12     23.96 o
  -5   1  19       10.29       23.20     21.69 o
  -4   1  19        0.19       -6.72     18.95 o
  -3   1  19       48.19       16.74     19.94 o
  -2   1  19      345.68      345.97     36.90 o
  -1   1  19        7.60        2.30     27.78 o
   0   1  19       12.96       56.31     32.58 o
   1   1  19      135.22       94.38     56.35 o
   2   1  19      408.71      415.34     62.81 o
   3   1  19      252.89      293.37     59.40 o
   4   1  19      144.93       87.33     61.73 o
   5   1  19        2.57       17.68     40.87 o
 -13   2  19       28.14       20.98     33.56 o
 -12   2  19       99.85      207.23     45.53 o
 -11   2  19      103.98       82.62     50.42 o
 -10   2  19       69.84       39.33     30.30 o
  -9   2  19       66.92       73.82     33.81 o
  -8   2  19       20.46       -2.28     20.91 o
  -7   2  19       23.06       11.50     21.05 o
  -6   2  19        7.44        3.72     18.11 o
  -5   2  19        0.33       34.18     22.14 o
  -4   2  19       77.88       11.38     19.74 o
  -3   2  19        1.64       -4.17     19.68 o
  -2   2  19      177.48      272.40     33.51 o
  -1   2  19       19.16       47.82     32.02 o
   0   2  19       12.22        5.67     35.54 o
   1   2  19       53.64       54.35     35.26 o
   2   2  19      263.23      232.52     50.61 o
   3   2  19        6.91       -6.54     33.51 o
   4   2  19      131.41      188.66     51.91 o
   5   2  19        0.18      -12.57     38.50 o
 -13   3  19        0.01       59.57     46.78 o
 -12   3  19       26.01      -12.01     30.51 o
 -11   3  19       33.77       32.82     29.13 o
 -10   3  19      486.62      591.96     64.83 o
  -9   3  19      689.56      818.87     80.27 o
  -8   3  19       43.85       44.48     28.24 o
  -7   3  19        8.69      -10.78     23.25 o
  -6   3  19        4.61       25.21     22.47 o
  -5   3  19       13.74       22.48     20.66 o
  -4   3  19      132.52       79.49     24.91 o
  -3   3  19       35.88       50.36     27.54 o
  -2   3  19       93.94       81.95     28.26 o
  -1   3  19       35.14       64.01     27.46 o
   0   3  19        1.83       18.34     31.45 o
   1   3  19       91.35       13.95     32.38 o
   2   3  19      408.35      398.64     62.41 o
   3   3  19      190.58      152.10     47.07 o
   4   3  19       55.21       97.76     50.97 o
 -12   4  19       34.92       51.01     34.74 o
 -11   4  19      115.80      136.14     41.68 o
 -10   4  19       34.04       21.34     40.32 o
  -9   4  19       89.28       46.76     31.92 o
  -8   4  19       24.54        7.98     28.76 o
  -7   4  19      199.40      270.53     42.42 o
  -6   4  19        8.11        6.35     26.43 o
  -5   4  19       28.07       25.27     26.11 o
  -4   4  19        3.44       34.87     27.35 o
  -3   4  19        0.60       -6.84     24.25 o
  -2   4  19      113.45       72.81     48.92 o
  -1   4  19        5.09       -5.43     22.17 o
   0   4  19      110.20      130.85     47.81 o
   1   4  19      493.51      657.84     75.50 o
   2   4  19       51.79       65.06     57.63 o
   3   4  19        3.47        8.93     34.25 o
   4   4  19       35.77       80.33     44.38 o
 -12   5  19        0.58       24.52     42.64 o
 -11   5  19      115.41      249.19    108.03 o
 -10   5  19      319.30      327.27     96.64 o
  -9   5  19       16.19       30.94     38.74 o
  -8   5  19        9.43       -5.69     26.59 o
  -7   5  19       80.61       61.37     28.81 o
  -6   5  19       15.41       63.10     28.57 o
  -5   5  19      122.16      106.53     41.25 o
  -4   5  19        8.88        8.10     31.21 o
  -3   5  19       37.34       49.98     43.51 o
  -2   5  19       11.22       43.46     35.45 o
  -1   5  19      117.67      164.69     45.32 o
   0   5  19       15.99       53.93     53.42 o
   1   5  19      100.25      215.61     76.77 o
   2   5  19       84.04       74.32     43.03 o
   3   5  19       23.39       61.27     43.33 o
   4   5  19        0.10       43.96     43.80 o
 -11   6  19       10.82       34.32     42.36 o
 -10   6  19        3.00       27.77     48.43 o
  -9   6  19       23.69       15.57     36.68 o
  -8   6  19       27.00      107.26     43.76 o
  -7   6  19        4.84       -4.01     32.72 o
  -6   6  19      111.09      100.54     43.27 o
  -5   6  19      207.13      268.08     54.25 o
  -4   6  19      845.03      989.97     91.08 o
  -3   6  19      121.72      127.00     43.09 o
  -2   6  19      131.59      158.91     46.41 o
  -1   6  19       15.40       34.67     34.57 o
   0   6  19       16.44       15.15     52.85 o
   1   6  19       27.43       15.15     54.90 o
   2   6  19        0.08      -35.37     41.80 o
   3   6  19       40.42       44.42     59.11 o
 -11   7  19       23.92       -6.84     40.82 o
 -10   7  19       31.56       94.67     47.69 o
  -9   7  19        6.28       -4.01     36.38 o
  -8   7  19        1.87       35.80     39.76 o
  -7   7  19      192.67      245.08     94.31 o
  -6   7  19      101.48        7.99     36.81 o
  -5   7  19        0.25       20.30     35.44 o
  -4   7  19       18.67        9.03     30.49 o
  -3   7  19      137.10      192.20     49.73 o
  -2   7  19        0.01       -4.72     32.30 o
  -1   7  19       37.76      -30.62     33.37 o
   0   7  19       13.10        9.00     51.20 o
   1   7  19        0.78      -12.64     46.58 o
   2   7  19       15.69        2.96     45.67 o
   3   7  19       55.89       -5.18     55.87 o
 -10   8  19        2.06        1.76     37.97 o
  -9   8  19       16.97       -9.94     36.62 o
  -8   8  19        8.66      -22.44     33.05 o
  -7   8  19       25.13       62.29     42.39 o
  -6   8  19       12.65       32.94     40.03 o
  -5   8  19       41.97       63.53     46.67 o
  -4   8  19       92.50       40.39     38.05 o
  -3   8  19       10.39       15.01     34.31 o
  -2   8  19      398.80      372.35    110.37 o
  -1   8  19        9.76       15.41     36.73 o
   0   8  19       94.74      120.28     68.11 o
   1   8  19       28.77        0.06     58.14 o
   2   8  19       24.40      -10.93     58.03 o
  -9   9  19        9.01       -8.17     39.84 o
  -8   9  19        5.31        0.82     35.76 o
  -7   9  19       38.05       17.50     37.62 o
  -6   9  19       38.73      117.98     54.78 o
  -5   9  19       13.50       38.73     38.02 o
  -4   9  19        4.29       14.26     30.00 o
  -3   9  19       97.29      112.43     37.03 o
  -2   9  19       73.59       74.05     35.27 o
  -1   9  19       95.62      101.14     38.00 o
   0   9  19      193.20      180.39     44.52 o
   1   9  19        0.65       18.31     44.05 o
  -8  10  19        0.85       20.59     34.91 o
  -7  10  19       30.25       -5.11     31.43 o
  -6  10  19        0.07       66.80     36.80 o
  -5  10  19       15.35       51.63     33.58 o
  -4  10  19      176.88      205.88     44.11 o
  -3  10  19        0.10      -21.13     30.35 o
  -2  10  19        0.22      -18.88     31.82 o
  -1  10  19      138.02      181.44     44.33 o
   0  10  19       78.94       90.83     40.97 o
  -6  11  19        4.97       32.56     36.03 o
  -5  11  19       76.02      137.47     41.70 o
  -4  11  19        4.92       20.19     32.46 o
  -3  11  19       49.73      155.43     57.30 o
  -2  11  19      187.36      180.60     44.32 o
 -12   0  20        4.87       68.44     42.23 o
 -10   0  20      464.51      473.79     67.81 o
  -8   0  20      258.69      175.99     48.36 o
  -6   0  20       68.93       97.02     41.17 o
  -4   0  20        4.05       24.77     33.04 o
  -2   0  20       60.76       70.45     52.11 o
   0   0  20      239.65       77.85     52.17 o
   2   0  20      784.70      876.16    128.99 o
 -12   1  20        4.85       -8.50     32.27 o
 -11   1  20        9.78       -8.91     29.29 o
 -10   1  20      251.06      325.47     70.62 o
  -9   1  20        9.31       -3.61     23.61 o
  -8   1  20      235.73      270.70     37.58 o
  -7   1  20       18.36       62.35     26.16 o
  -6   1  20       30.91       20.15     22.38 o
  -5   1  20      288.02      357.40     39.79 o
  -4   1  20        0.61      -14.16     20.88 o
  -3   1  20      657.37      745.70     60.28 o
  -2   1  20      110.71      148.50     35.39 o
  -1   1  20      211.90      298.68     53.94 o
   0   1  20       59.57      102.15     56.55 o
   1   1  20        0.53       -9.19     30.37 o
   2   1  20        3.88       34.85     38.40 o
   3   1  20        6.83        8.66     37.45 o
 -12   2  20        0.19      -17.30     31.58 o
 -11   2  20        9.82        4.73     40.68 o
 -10   2  20      162.77      183.28     43.51 o
  -9   2  20        4.67       13.00     28.02 o
  -8   2  20       13.22        1.69     25.76 o
  -7   2  20        5.94       56.71     25.13 o
  -6   2  20        1.66       -5.80     21.31 o
  -5   2  20       11.60       21.43     22.17 o
  -4   2  20        5.87       42.56     23.64 o
  -3   2  20      175.17      161.07     49.44 o
  -2   2  20      121.03      180.25     36.80 o
  -1   2  20        5.68       22.63     33.30 o
   0   2  20       88.80       36.27     35.98 o
   1   2  20      436.76      353.27     76.45 o
   2   2  20      172.65      110.66     48.69 o
   3   2  20        4.08        2.52     38.35 o
 -12   3  20        6.89      -10.44     31.34 o
 -11   3  20       30.42       17.30     40.88 o
 -10   3  20      314.06      292.26     47.63 o
  -9   3  20       67.14      117.26     37.60 o
  -8   3  20       38.31       29.40     29.07 o
  -7   3  20       38.30       44.35     41.17 o
  -6   3  20      372.72      411.62     51.47 o
  -5   3  20       12.59       11.30     26.61 o
  -4   3  20      170.10      186.46     32.67 o
  -3   3  20       13.73       39.85     24.27 o
  -2   3  20        9.78       -1.48     27.13 o
  -1   3  20       11.38      -17.50     32.77 o
   0   3  20       25.72       41.50     36.16 o
   1   3  20       95.19       54.46     40.91 o
   2   3  20       32.03       47.38     42.27 o
   3   3  20      109.73       99.49     53.93 o
 -11   4  20        3.80       15.71     33.67 o
 -10   4  20       61.70       53.08     34.57 o
  -9   4  20        2.71      -20.85     28.25 o
  -8   4  20       11.99       -6.66     27.03 o
  -7   4  20        0.01      -24.41     27.16 o
  -6   4  20        0.98       12.26     26.17 o
  -5   4  20      221.98      171.65     37.19 o
  -4   4  20       38.30      110.96     33.57 o
  -3   4  20      180.15      159.36     37.69 o
  -2   4  20       41.69       -4.75     33.44 o
  -1   4  20      140.68       38.06     35.54 o
   0   4  20       61.75       -5.43     34.71 o
   1   4  20       42.42       73.58     58.71 o
   2   4  20      148.93      128.24     49.51 o
   3   4  20        9.94       29.75     42.92 o
 -11   5  20      159.35      140.06     50.61 o
 -10   5  20       17.66        7.27     37.46 o
  -9   5  20      102.18      177.02     65.83 o
  -8   5  20       67.62      137.98     47.34 o
  -7   5  20       25.45       -4.27     36.13 o
  -6   5  20       21.03       83.19     41.01 o
  -5   5  20      322.30      389.88     64.46 o
  -4   5  20        0.01      -10.70     29.11 o
  -3   5  20       14.96       -2.08     35.45 o
  -2   5  20      269.36      255.56     56.43 o
  -1   5  20      233.20      217.15     72.61 o
   0   5  20        6.99       29.50     59.34 o
   1   5  20       35.20      113.84     69.36 o
   2   5  20        0.95      -39.98     47.55 o
 -10   6  20       57.83      -15.18     40.03 o
  -9   6  20        7.21       91.25     46.57 o
  -8   6  20        3.77        5.06     35.61 o
  -7   6  20       47.88       60.90     41.13 o
  -6   6  20        3.64       30.80     38.17 o
  -5   6  20       29.96       10.15     36.94 o
  -4   6  20       43.91       23.84     36.37 o
  -3   6  20      237.72      260.26     58.60 o
  -2   6  20        0.16        3.08     35.18 o
  -1   6  20       13.67      -43.91     43.91 o
   0   6  20       23.65       24.83     51.82 o
   1   6  20      320.59      407.53    103.76 o
   2   6  20        6.03        6.89     61.22 o
 -10   7  20       90.68      124.03     69.02 o
  -9   7  20       32.54       16.56     41.68 o
  -8   7  20        0.24       16.87     39.93 o
  -7   7  20       27.05       59.52     84.71 o
  -6   7  20      157.59      165.87     51.60 o
  -5   7  20      173.63      155.99    114.61 o
  -4   7  20        0.11      -23.97     36.07 o
  -3   7  20        6.99        0.99     35.31 o
  -2   7  20       72.32       69.80     43.58 o
  -1   7  20       17.54        9.58     39.49 o
   0   7  20        3.76       77.22     61.33 o
   1   7  20      288.33      285.60     91.74 o
  -9   8  20        3.83      -18.09     40.39 o
  -8   8  20       34.55       79.85     48.32 o
  -7   8  20      231.58      167.71     52.90 o
  -6   8  20       27.80       29.45     48.06 o
  -5   8  20      118.06      172.44     52.93 o
  -4   8  20       39.58      114.44     47.32 o
  -3   8  20       16.48       41.76     45.07 o
  -2   8  20        4.03      -17.43     36.96 o
  -1   8  20        3.90      -11.35     34.96 o
   0   8  20      124.83       54.78     64.52 o
  -7   9  20       22.32        0.57     38.28 o
  -6   9  20        9.35       27.33     39.46 o
  -5   9  20      119.81       54.01     43.66 o
  -4   9  20       53.96       71.18     42.15 o
  -3   9  20        5.17        2.21     73.41 o
  -2   9  20       96.62       58.94    106.84 o
  -1   9  20       63.00       38.51     44.48 o
  -5  10  20       10.87       82.46     67.26 o
  -4  10  20        5.58       51.20     61.56 o
 -11   0  21       28.54       36.13     44.82 o
  -9   0  21       56.69       59.29     41.00 o
  -7   0  21      234.87      263.81     55.51 o
  -5   0  21      161.17      145.92     47.35 o
  -3   0  21        2.11       12.38     33.81 o
  -1   0  21       19.95       80.81     56.21 o
   1   0  21      169.62      281.04     82.92 o
 -11   1  21       14.85       17.87     34.02 o
 -10   1  21       25.93       21.62     32.98 o
  -9   1  21      878.45     1093.23     81.21 o
  -8   1  21       42.68       32.45     27.41 o
  -7   1  21       24.65       49.45     26.77 o
  -6   1  21       49.38       50.40     26.88 o
  -5   1  21       15.79       19.06     24.57 o
  -4   1  21       13.85       -5.97     22.97 o
  -3   1  21        1.76       -5.67     22.73 o
  -2   1  21       28.42       25.56     33.61 o
  -1   1  21        4.88      -22.18     32.95 o
   0   1  21      206.38      172.61     92.43 o
   1   1  21       28.72      108.79     45.42 o
   2   1  21      137.67      167.78     61.05 o
 -11   2  21       17.48       27.19     35.45 o
 -10   2  21       45.34       57.17     36.17 o
  -9   2  21      115.49       53.83     32.20 o
  -8   2  21       12.66       22.88     31.00 o
  -7   2  21        0.49       12.79     30.47 o
  -6   2  21       73.44       78.11     28.66 o
  -5   2  21        9.21       35.21     25.54 o
  -4   2  21       35.11       45.57     27.23 o
  -3   2  21      272.51      300.72     54.41 o
  -2   2  21        5.15       47.93     35.93 o
  -1   2  21       13.02       16.24     35.38 o
   0   2  21        1.26      -23.66     38.07 o
   1   2  21      210.42       75.32     43.87 o
   2   2  21      325.97      175.29     53.13 o
 -10   3  21       44.91       19.37     33.46 o
  -9   3  21       99.07      146.31     41.50 o
  -8   3  21       27.28       -1.81     27.62 o
  -7   3  21        4.39      -11.00     27.35 o
  -6   3  21       28.36       81.64     34.38 o
  -5   3  21        1.94        9.05     29.41 o
  -4   3  21        3.29      -11.93     27.28 o
  -3   3  21      103.23      125.95     44.98 o
  -2   3  21       16.50       17.96     35.81 o
  -1   3  21      138.54       93.55     43.57 o
   0   3  21      131.48      220.97     73.86 o
   1   3  21        0.01       31.85     40.12 o
 -10   4  21       10.41       16.09     34.62 o
  -9   4  21       21.25       41.39     34.66 o
  -8   4  21       55.93       87.71     36.29 o
  -7   4  21        9.58        6.97     29.01 o
  -6   4  21       36.91       39.43     32.29 o
  -5   4  21       19.42       15.06     30.04 o
  -4   4  21       91.26       98.78     35.79 o
  -3   4  21        7.19        2.46     38.70 o
  -2   4  21        7.00      -35.49     37.20 o
  -1   4  21       40.79       53.59     59.85 o
   0   4  21      158.39      179.67     75.68 o
   1   4  21      131.25      185.08     79.73 o
  -9   5  21       19.34       69.96     47.34 o
  -8   5  21        0.00      -19.41     39.01 o
  -7   5  21       35.12       51.49     85.68 o
  -6   5  21        6.38      -15.92     36.26 o
  -5   5  21       84.23       84.58     45.44 o
  -4   5  21        9.65       -8.38     36.98 o
  -3   5  21       63.98       11.40     39.60 o
  -2   5  21       32.28       18.93     41.03 o
  -1   5  21       25.05      -23.80     46.70 o
   0   5  21       48.32       41.63     70.05 o
  -9   6  21        8.52       46.64     44.74 o
  -8   6  21      114.21       54.94    108.40 o
  -7   6  21       35.94       66.56     47.51 o
  -6   6  21        8.30       58.44     42.37 o
  -5   6  21       63.98      141.37     51.01 o
  -4   6  21        0.04      -11.66     35.59 o
  -3   6  21        0.22       -5.08     38.55 o
  -2   6  21       14.20       39.02     40.14 o
  -1   6  21        2.32      -45.22     51.20 o
   0   6  21       14.52       -3.30     60.08 o
  -8   7  21        0.81       57.06     61.11 o
  -7   7  21       29.59       84.14     45.83 o
  -6   7  21        4.50      -19.62     38.81 o
  -5   7  21       17.78       15.98     40.33 o
  -4   7  21       26.94       72.43     47.56 o
  -3   7  21        0.51       73.51     43.87 o
  -2   7  21       69.23       57.52     66.54 o
  -1   7  21       76.43      184.23     81.21 o
  -6   8  21       87.47       72.55     65.55 o
  -5   8  21       56.72       14.73     42.85 o
  -4   8  21      179.88      218.34     60.42 o
  -3   8  21       22.10       -8.59     41.09 o
  -8   0  22       23.91       15.06     39.75 o
  -6   0  22      435.78      346.35     63.66 o
  -4   0  22      103.71      141.97     47.72 o
  -2   0  22      374.89      329.11     87.25 o
   0   0  22        0.14      -49.26     49.26 o
  -9   1  22        1.12       -5.75     31.65 o
  -8   1  22        9.38      -28.93     30.94 o
  -7   1  22      161.93      206.64     37.73 o
  -6   1  22       30.38       44.38     28.62 o
  -5   1  22       88.52      141.87     33.99 o
  -4   1  22       33.16       17.66     27.38 o
  -3   1  22       26.35       44.28     39.58 o
  -2   1  22       43.33       75.66     43.33 o
  -1   1  22      164.09      218.98     53.84 o
   0   1  22        6.52       23.30     40.81 o
  -9   2  22       13.19       17.99     34.12 o
  -8   2  22       36.33       -9.87     32.06 o
  -7   2  22        3.69       34.76     38.75 o
  -6   2  22       72.07       78.77     36.80 o
  -5   2  22      138.07      180.70     50.87 o
  -4   2  22      187.59      145.56     34.49 o
  -3   2  22       87.66      163.08     48.04 o
  -2   2  22       33.45       43.99     39.44 o
  -1   2  22       13.81       -1.01     39.16 o
   0   2  22       50.01       82.69     61.33 o
  -8   3  22       30.56       19.65     32.92 o
  -7   3  22      143.30      180.28     42.62 o
  -6   3  22       28.71       38.69     34.31 o
  -5   3  22        8.77       25.20     31.68 o
  -4   3  22        3.82       44.95     40.91 o
  -3   3  22        0.98       18.53     40.97 o
  -2   3  22      104.05      230.41     80.53 o
  -1   3  22      118.36      180.24     73.35 o
  -8   4  22       25.24       42.17     34.69 o
  -7   4  22        2.97       29.99     34.62 o
  -6   4  22       15.59       19.37     33.66 o
  -5   4  22        6.43       37.47     34.57 o
  -4   4  22        6.26       -7.03     39.94 o
  -3   4  22        6.44       16.60     56.18 o
  -2   4  22      136.49      198.30     82.06 o
  -1   4  22       39.74       20.33     59.63 o
  -7   5  22        0.26       -6.45     40.72 o
  -6   5  22       29.82       10.77     44.64 o
  -5   5  22       14.16        5.50     41.89 o
  -4   5  22       13.67       34.87     43.65 o
  -3   5  22       25.58       62.97     45.08 o
  -2   5  22        0.90       89.69     70.10 o
  -5   6  22       64.38       23.24     61.85 o
  -4   6  22       46.26      106.15     73.63 o
  -5   0  23        6.55       -2.81     38.36 o
  -5   1  23       10.08       -5.37     28.26 o
  -4   1  23       71.23       45.47     35.80 o
 
